# Supplementary material for: Hyperactive Natural Killer cells in Rag2 knockout mice inhibit the development of acute myeloid leukemia
Source: Commun Biol. 2023 Dec 21;6:1294. doi: 10.1038/s42003-023-05606-3 (PMC10739813; doi:10.1038/s42003-023-05606-3)
Supplement: Supplementary file 4 — Supplementary Data 1 [file 42003_2023_5606_MOESM4_ESM.xlsx]

## Sheet: Rag2-WT_Rag2up gene
Rag2-/- vs WT_upregulated genes in Rag2-/- mice (logFC>0.5, FDR<0.05)
	gene name	logFC>0.5	logCPM	PValue	FDR<0.05
ENSMUSG00000031765	Mt1	1.03634	7.557	4.75e-61	8.94e-57
ENSMUSG00000056071	S100a9	4.22884	5.23416	4.82e-34	4.54e-30
ENSMUSG00000032484	Ngp	3.63526	5.30347	8.87e-32	5.57e-28
ENSMUSG00000032496	Ltf	3.87835	3.96919	4.06e-24	1.53e-20
ENSMUSG00000017737	Mmp9	4.10131	3.79042	2.13e-22	6.69e-19
ENSMUSG00000056054	S100a8	3.13389	5.19636	3.96e-22	1.06e-18
ENSMUSG00000022651	Retnlg	4.67636	2.79532	2.05e-20	4.83e-17
ENSMUSG00000038357	Camp	3.29828	3.01347	7.88e-19	1.65e-15
ENSMUSG00000026193	Fn1	3.83804	3.09642	3.13e-18	5.9e-15
ENSMUSG00000005800	Mmp8	3.35232	3.37981	4.65e-17	7.96e-14
ENSMUSG00000030427	Lilra6	2.15644	3.2825	7.53e-17	1.18e-13
ENSMUSG00000071561	Cstdc5	3.14237	3.50164	9.2e-17	1.33e-13
ENSMUSG00000022876	Samsn1	0.511131	8.71764	1.28e-16	1.72e-13
ENSMUSG00000026728	Vim	0.678759	8.84688	1.68e-16	2.11e-13
ENSMUSG00000038633	Degs1	0.605263	6.83722	2.6e-16	3.06e-13
ENSMUSG00000034641	Cd300ld	0.704909	6.91739	3.18e-16	3.28e-13
ENSMUSG00000071562	Stfa1	2.18167	6.62165	3.31e-16	3.28e-13
ENSMUSG00000053338	Tarm1	2.20129	2.93291	3.78e-16	3.55e-13
ENSMUSG00000022146	Osmr	0.790133	4.92683	5.31e-16	4.76e-13
ENSMUSG00000059657	Stfa2l1	4.28726	2.05644	6.71e-16	5.74e-13
ENSMUSG00000029084	Cd38	1.23297	6.81503	8.7e-16	7.12e-13
ENSMUSG00000042599	Kdm7a	0.898773	5.96898	1.02e-15	7.99e-13
ENSMUSG00000058818	Pirb	1.34613	5.83407	2.44e-15	1.82e-12
ENSMUSG00000035493	Tgfbi	1.27995	6.52512	2.59e-15	1.82e-12
ENSMUSG00000024070	Prkd3	0.537407	7.04872	2.73e-15	1.82e-12
ENSMUSG00000081723	Gm15931	2.25846	1.63866	2.79e-15	1.82e-12
ENSMUSG00000012428	Steap4	2.01219	3.14952	2.8e-15	1.82e-12
ENSMUSG00000025701	Alox5	1.53843	5.18498	3.32e-15	2.08e-12
ENSMUSG00000033777	Tlr13	0.572719	6.95113	7.67e-15	4.51e-12
ENSMUSG00000036944	Tmem71	0.856298	4.36055	8.29e-15	4.73e-12
ENSMUSG00000026068	Il18rap	0.852822	5.63511	1.48e-14	7.96e-12
ENSMUSG00000064246	Chil1	5.11195	0.274803	1.57e-14	8.22e-12
ENSMUSG00000024659	Anxa1	0.879622	6.92824	2.77e-14	1.41e-11
ENSMUSG00000026833	Olfm1	1.01115	5.64263	4.54e-14	2.25e-11
ENSMUSG00000041895	Wipi1	0.558881	6.11115	4.75e-14	2.29e-11
ENSMUSG00000047798	Cd300lf	1.06539	5.03704	5.09e-14	2.4e-11
ENSMUSG00000037062	Sh3glb1	0.654902	5.78255	5.43e-14	2.49e-11
ENSMUSG00000045551	Fpr1	3.67422	0.685039	7.14e-14	3.2e-11
ENSMUSG00000074419	Pira13	1.72317	3.00493	2.02e-13	8.66e-11
ENSMUSG00000074417	Pira12	2.0954	3.41841	4.7e-13	1.88e-10
ENSMUSG00000050335	Lgals3	1.71367	4.4669	5.15e-13	2.02e-10
ENSMUSG00000038393	Txnip	0.665204	6.9223	1.24e-12	4.71e-10
ENSMUSG00000031146	Plp2	1.33594	4.1954	1.25e-12	4.71e-10
ENSMUSG00000052270	Fpr2	2.54518	2.19551	1.3e-12	4.8e-10
ENSMUSG00000027351	Spred1	0.815933	4.23806	1.36e-12	4.92e-10
ENSMUSG00000004609	Cd33	0.567731	10.5304	2.45e-12	8.55e-10
ENSMUSG00000040283	Btnl9	0.631976	5.56639	7.44e-12	2.5e-09
ENSMUSG00000058715	Fcer1g	0.528456	8.12888	1.26e-11	4.08e-09
ENSMUSG00000079597	Cstdc4	2.63373	4.14904	1.35e-11	4.32e-09
ENSMUSG00000020774	Aspa	0.83481	5.22741	2.2e-11	6.89e-09
ENSMUSG00000080917	Pira2-ps1	1.72971	2.81719	2.38e-11	7.36e-09
ENSMUSG00000043832	Clec4a3	1.76156	1.37212	2.53e-11	7.68e-09
ENSMUSG00000027506	Tpd52	0.716522	5.92757	3.54e-11	1.03e-08
ENSMUSG00000074677	Sirpb1c	2.61787	0.58051	6.83e-11	1.89e-08
ENSMUSG00000039145	Camk1d	0.995523	4.14125	1.18e-10	3.08e-08
ENSMUSG00000089942	Pira2	1.66082	3.10609	1.19e-10	3.08e-08
ENSMUSG00000026822	Lcn2	1.15592	7.87925	1.28e-10	3.23e-08
ENSMUSG00000039753	Fbxl5	0.564469	7.43658	1.29e-10	3.23e-08
ENSMUSG00000112023	Lilr4b	1.08532	4.8361	1.36e-10	3.37e-08
ENSMUSG00000027663	Zmat3	0.925797	4.37131	2.72e-10	6.49e-08
ENSMUSG00000044768	Macir	0.654112	5.67835	2.79e-10	6.57e-08
ENSMUSG00000030214	Plbd1	2.51135	0.892632	2.96e-10	6.87e-08
ENSMUSG00000041231	Ublcp1	0.937387	3.0264	4.48e-10	9.92e-08
ENSMUSG00000051748	Wfdc21	0.808886	6.7293	4.63e-10	1.01e-07
ENSMUSG00000098708	Gm27252	1.8228	2.03831	4.88e-10	1.06e-07
ENSMUSG00000031824	6430548M08Rik	1.82061	2.76972	6.78e-10	1.42e-07
ENSMUSG00000021728	Emb	0.501264	8.41629	8.09e-10	1.64e-07
ENSMUSG00000005547	Cyp2a5	1.74896	5.42379	9.01e-10	1.8e-07
ENSMUSG00000068231	Vmn1r43	1.62237	2.21246	1.02e-09	2e-07
ENSMUSG00000046841	Ckap4	0.595812	6.39628	1.18e-09	2.3e-07
ENSMUSG00000024053	Emilin2	0.554478	7.60026	1.31e-09	2.52e-07
ENSMUSG00000059108	Ifitm6	1.58879	3.36915	1.36e-09	2.58e-07
ENSMUSG00000035566	Pcdh17	1.12372	3.06116	1.61e-09	2.96e-07
ENSMUSG00000021313	Ryr2	0.775465	6.5712	1.63e-09	2.97e-07
ENSMUSG00000018920	Cxcl16	0.797654	3.47948	1.71e-09	3.07e-07
ENSMUSG00000022026	Olfm4	2.27881	3.24352	2.49e-09	4.33e-07
ENSMUSG00000031377	Bmx	0.778177	4.44774	2.71e-09	4.65e-07
ENSMUSG00000028874	Fgr	0.877426	5.34229	2.76e-09	4.68e-07
ENSMUSG00000000157	Itgb2l	3.15549	1.01845	3.59e-09	6.03e-07
ENSMUSG00000030103	Bhlhe40	1.02415	3.76755	4.12e-09	6.74e-07
ENSMUSG00000049571	Cfap46	1.41323	3.62151	4.71e-09	7.52e-07
ENSMUSG00000024985	Tcf7l2	0.737768	3.72835	5.02e-09	7.94e-07
ENSMUSG00000092009	Myh15	1.2472	4.15503	5.28e-09	8.28e-07
ENSMUSG00000027508	Pag1	0.616739	5.97967	6.3e-09	9.56e-07
ENSMUSG00000067235	H2-Q10	0.98332	6.47155	7.46e-09	1.12e-06
ENSMUSG00000017057	Il13ra1	0.689147	5.92095	7.9e-09	1.17e-06
ENSMUSG00000021745	None	0.808884	4.44286	2.01e-08	2.84e-06
ENSMUSG00000071714	Csf2rb2	0.508766	6.45273	2.03e-08	2.84e-06
ENSMUSG00000115379	Gm48990	0.943493	3.17687	2.25e-08	3.09e-06
ENSMUSG00000027007	Itprid2	0.503559	7.28376	2.57e-08	3.5e-06
ENSMUSG00000092274	Neat1	0.856775	5.64838	2.66e-08	3.58e-06
ENSMUSG00000026610	Esrrg	1.26521	1.95822	2.66e-08	3.58e-06
ENSMUSG00000015340	Cybb	0.792393	5.61015	2.84e-08	3.74e-06
ENSMUSG00000049037	Clec4a1	2.6208	-0.0672596	3.13e-08	4.07e-06
ENSMUSG00000018983	E2f2	0.632735	6.80086	3.2e-08	4.08e-06
ENSMUSG00000068036	Afdn	0.64097	5.31357	3.58e-08	4.41e-06
ENSMUSG00000011831	Evi5	0.559867	5.28428	3.89e-08	4.73e-06
ENSMUSG00000056529	Ptafr	0.549672	5.0369	4.62e-08	5.5e-06
ENSMUSG00000030148	Clec4a2	0.512692	6.32562	4.69e-08	5.55e-06
ENSMUSG00000037922	Bank1	1.02688	3.02771	4.87e-08	5.74e-06
ENSMUSG00000074272	Ceacam1	0.530097	6.51423	6.27e-08	7.2e-06
ENSMUSG00000061175	Fnip2	0.53043	5.63807	6.77e-08	7.62e-06
ENSMUSG00000112148	Lilrb4a	0.884438	4.92486	6.96e-08	7.69e-06
ENSMUSG00000041362	Shtn1	1.90153	2.48986	7.03e-08	7.69e-06
ENSMUSG00000041309	Nkx6-2	1.3901	2.90916	7.98e-08	8.59e-06
ENSMUSG00000052212	Cd177	1.0972	7.22066	8.62e-08	9.12e-06
ENSMUSG00000029915	Clec5a	0.859374	4.80684	8.83e-08	9.28e-06
ENSMUSG00000057762	Gm6169	1.33866	1.30844	1.11e-07	1.12e-05
ENSMUSG00000031610	Scrg1	3.97591	-0.785043	1.16e-07	1.15e-05
ENSMUSG00000023132	Gzma	6.4039	-1.53489	1.29e-07	1.27e-05
ENSMUSG00000030589	Rasgrp4	0.512304	6.58978	1.46e-07	1.43e-05
ENSMUSG00000040219	Ttc12	0.627809	4.92927	1.84e-07	1.73e-05
ENSMUSG00000026180	Cxcr2	1.44166	2.0137	1.9e-07	1.77e-05
ENSMUSG00000032418	Me1	0.735015	3.75733	2.24e-07	2.04e-05
ENSMUSG00000021614	Vcan	0.613024	5.89631	2.25e-07	2.04e-05
ENSMUSG00000026483	Niban1	2.61253	0.693665	2.49e-07	2.23e-05
ENSMUSG00000030659	Nucb2	0.57577	5.49827	2.65e-07	2.35e-05
ENSMUSG00000097589	Dleu2	0.513729	5.07977	2.69e-07	2.37e-05
ENSMUSG00000029082	Bst1	1.15597	2.62606	2.81e-07	2.46e-05
ENSMUSG00000001768	Rin2	0.639728	4.35091	2.86e-07	2.49e-05
ENSMUSG00000022664	Slc35a5	0.518991	5.47699	3.09e-07	2.68e-05
ENSMUSG00000050621	Rps27rt	0.678254	5.01566	3.27e-07	2.81e-05
ENSMUSG00000069873	4930438A08Rik	1.02386	3.56692	3.41e-07	2.91e-05
ENSMUSG00000035513	Ntng2	0.607798	4.76656	3.87e-07	3.2e-05
ENSMUSG00000029050	Ski	0.560265	5.92592	3.95e-07	3.23e-05
ENSMUSG00000091491	Vmn2r97	0.746846	4.86309	4.21e-07	3.4e-05
ENSMUSG00000038463	Olfml2b	0.931261	4.6975	4.52e-07	3.62e-05
ENSMUSG00000075272	Ttc30a2	0.778474	3.0445	4.96e-07	3.92e-05
ENSMUSG00000038894	Irs2	2.16832	1.17547	5.04e-07	3.97e-05
ENSMUSG00000025473	Adam8	1.00373	4.22401	5.18e-07	4.06e-05
ENSMUSG00000097636	Mirt1	0.598977	5.42174	5.88e-07	4.55e-05
ENSMUSG00000031391	L1cam	0.891964	3.98239	6.24e-07	4.77e-05
ENSMUSG00000021360	Gcnt2	0.790207	3.81661	6.99e-07	5.2e-05
ENSMUSG00000031825	Crispld2	1.43545	3.34658	7.25e-07	5.38e-05
ENSMUSG00000106609	Gm43181	1.70327	0.976918	7.33e-07	5.41e-05
ENSMUSG00000032412	Atp1b3	0.503199	8.09825	7.87e-07	5.77e-05
ENSMUSG00000043673	Kcns3	7.86289	-0.0123521	8.15e-07	5.93e-05
ENSMUSG00000018774	Cd68	0.526162	5.25677	8.74e-07	6.21e-05
ENSMUSG00000036469	Marchf1	1.06201	2.74306	8.79e-07	6.22e-05
ENSMUSG00000020644	Id2	0.661954	4.17548	1.01e-06	7e-05
ENSMUSG00000029468	P2rx7	0.787522	3.75644	1.14e-06	7.74e-05
ENSMUSG00000009092	Derl3	1.77788	0.912981	1.25e-06	8.47e-05
ENSMUSG00000056498	Tmem154	0.725664	4.32963	1.39e-06	9.25e-05
ENSMUSG00000081665	Pira1	1.49516	2.72167	1.68e-06	0.000107321
ENSMUSG00000034738	Nostrin	0.624869	3.71595	1.76e-06	0.00011181
ENSMUSG00000023800	Tiam2	1.02857	1.84707	1.8e-06	0.000114042
ENSMUSG00000043993	2900052L18Rik	2.03314	-0.0169173	1.82e-06	0.000114291
ENSMUSG00000029771	Irf5	0.642255	4.48326	1.96e-06	0.000121847
ENSMUSG00000027556	Car1	6.26941	-1.66005	1.96e-06	0.000121847
ENSMUSG00000020846	Rflnb	0.647459	4.2843	2e-06	0.000123748
ENSMUSG00000054626	Xlr	0.51568	6.11522	2.3e-06	0.000139016
ENSMUSG00000071369	Map3k5	0.880006	3.60501	2.39e-06	0.000143976
ENSMUSG00000040809	Chil3	1.61988	10.8669	2.5e-06	0.000148991
ENSMUSG00000037280	Galnt6	0.750803	3.70259	2.68e-06	0.000157154
ENSMUSG00000081137	BC022960	0.850064	2.37651	2.7e-06	0.000157705
ENSMUSG00000005413	Hmox1	0.505912	4.94597	2.92e-06	0.000167629
ENSMUSG00000021640	Naip1	1.434	1.0317	3.07e-06	0.000174866
ENSMUSG00000026866	Kynu	0.897342	3.44366	3.17e-06	0.000179499
ENSMUSG00000061143	Maml3	0.881791	2.99011	3.23e-06	0.000181866
ENSMUSG00000021892	Sh3bp5	0.707001	4.13161	3.32e-06	0.00018553
ENSMUSG00000070692	Rps12-ps10	1.26962	0.926789	3.71e-06	0.000204115
ENSMUSG00000039621	Prex1	0.525855	6.72176	4.06e-06	0.000219095
ENSMUSG00000040522	Tlr8	0.897779	2.77563	4.13e-06	0.000221394
ENSMUSG00000117123	Gm49890	0.975125	2.4419	4.83e-06	0.000253397
ENSMUSG00000029816	Gpnmb	0.628588	8.17596	5.1e-06	0.000262417
ENSMUSG00000041324	Inhba	1.6181	0.425318	5.39e-06	0.000276581
ENSMUSG00000101316	Gm12663	1.73561	0.407583	6.32e-06	0.000317105
ENSMUSG00000100147	1700047M11Rik	2.32798	0.879598	6.37e-06	0.000318044
ENSMUSG00000053819	Camk2d	0.581468	4.62333	6.88e-06	0.000338828
ENSMUSG00000059742	Kcnh7	0.705502	3.92788	7.25e-06	0.000353469
ENSMUSG00000074479	Rtraf-ps	1.04287	1.70459	7.63e-06	0.000366482
ENSMUSG00000051682	Treml4	1.85236	-0.258285	8.46e-06	0.00039305
ENSMUSG00000036896	C1qc	1.76799	0.731505	9.51e-06	0.000433565
ENSMUSG00000024066	Xdh	1.21968	3.60882	9.76e-06	0.000442866
ENSMUSG00000032776	Mctp2	0.78032	2.7222	1.01e-05	0.000457248
ENSMUSG00000053141	Ptprt	0.635551	4.90604	1.02e-05	0.000458113
ENSMUSG00000005553	Atp4a	0.906762	2.17411	1.11e-05	0.000492969
ENSMUSG00000043740	B430306N03Rik	0.554193	5.20659	1.2e-05	0.000530524
ENSMUSG00000113753	Gm5791	1.55507	0.0580767	1.35e-05	0.000583233
ENSMUSG00000102051	Ly6a2	1.26993	1.84362	1.46e-05	0.000621433
ENSMUSG00000054905	Stfa3	2.47914	1.46623	1.46e-05	0.000621433
ENSMUSG00000015143	Actn1	0.70561	4.18431	1.53e-05	0.000645463
ENSMUSG00000023913	Pla2g7	2.98811	-0.368624	1.67e-05	0.000690625
ENSMUSG00000109472	Gm18943	1.92902	-0.270577	1.73e-05	0.000714422
ENSMUSG00000024610	Cd74	2.0228	0.52822	1.84e-05	0.000752955
ENSMUSG00000061100	Retnla	6.37277	-1.69329	2.32e-05	0.000894535
ENSMUSG00000040624	Plekhg1	1.17724	1.00034	2.33e-05	0.000895541
ENSMUSG00000032750	Gab3	0.542177	3.70555	2.58e-05	0.000966472
ENSMUSG00000045312	Lhfpl2	0.664013	3.09721	2.66e-05	0.000983527
ENSMUSG00000103168	Gm30948	1.36526	1.10655	2.69e-05	0.000987928
ENSMUSG00000086596	Susd5	0.618917	3.56174	2.74e-05	0.000999909
ENSMUSG00000002617	Zfp40	0.531226	4.49404	2.76e-05	0.00100569
ENSMUSG00000042851	Zc3h6	0.697237	3.67622	2.82e-05	0.00101872
ENSMUSG00000111752	Gm38575	1.21535	1.49915	2.87e-05	0.0010358
ENSMUSG00000004864	Mapk13	1.10219	2.4705	3.03e-05	0.00107894
ENSMUSG00000092241	Gm20522	2.91043	-1.48872	3.13e-05	0.00110744
ENSMUSG00000045671	Spred2	0.511453	4.59908	3.15e-05	0.00111246
ENSMUSG00000021556	Golm1	0.559877	4.13183	3.16e-05	0.00111338
ENSMUSG00000020865	Abcc3	0.970028	3.09063	3.22e-05	0.0011331
ENSMUSG00000026177	Slc11a1	0.893333	3.12622	3.24e-05	0.00113882
ENSMUSG00000036206	Sh3bp4	1.53194	0.440866	3.7e-05	0.00125186
ENSMUSG00000034959	Rubcnl	0.633711	3.98914	3.88e-05	0.00130217
ENSMUSG00000020120	Plek	0.537118	4.37521	3.97e-05	0.00132495
ENSMUSG00000092216	Gm19345	0.937357	1.42134	4.17e-05	0.00137666
ENSMUSG00000022508	Bcl6	0.683258	3.68223	4.22e-05	0.00138948
ENSMUSG00000068227	Il2rb	2.67552	-0.647523	4.58e-05	0.00148598
ENSMUSG00000017390	Aldoc	0.792553	2.55381	4.66e-05	0.00150747
ENSMUSG00000029699	Ssc4d	0.614122	3.29399	4.79e-05	0.00153841
ENSMUSG00000087689	Gm15845	5.46622	-2.21634	4.8e-05	0.00153845
ENSMUSG00000017309	Cd300lg	1.16121	1.93392	5.06e-05	0.00159746
ENSMUSG00000016194	Hsd11b1	0.863655	3.83552	5.11e-05	0.00161011
ENSMUSG00000003228	Grk5	0.589203	3.81284	5.21e-05	0.00163276
ENSMUSG00000056399	Prss34	6.39563	-1.58801	5.27e-05	0.00164794
ENSMUSG00000007783	Cpt1c	1.52051	0.368035	5.42e-05	0.00169177
ENSMUSG00000066057	Gm1976	0.576184	3.21538	5.46e-05	0.001703
ENSMUSG00000056091	St3gal5	1.60623	0.837683	5.72e-05	0.00176825
ENSMUSG00000026835	Fcnb	4.20182	-0.705482	5.76e-05	0.00177647
ENSMUSG00000022157	Mcpt8	0.54915	3.81688	6e-05	0.00184323
ENSMUSG00000073555	Gm4951	3.73706	-1.49514	6.44e-05	0.00194584
ENSMUSG00000061296	Vmn1r210	1.74483	0.629206	6.76e-05	0.00201981
ENSMUSG00000110110	Gm30978	5.65593	-2.20595	7.26e-05	0.00213928
ENSMUSG00000096210	H1f0	0.560772	6.48861	7.54e-05	0.00220203
ENSMUSG00000002602	Axl	1.31438	1.75122	7.78e-05	0.00226372
ENSMUSG00000110277	Gm45871	0.610683	3.05208	8.24e-05	0.00236081
ENSMUSG00000036136	Fam110c	0.891679	3.86172	8.44e-05	0.00240328
ENSMUSG00000098183	Gm27010	1.28438	1.63867	8.5e-05	0.00241595
ENSMUSG00000094733	Csta3	2.99117	-0.367531	8.53e-05	0.00242142
ENSMUSG00000078862	Gm14326	0.608309	3.58012	8.57e-05	0.00242997
ENSMUSG00000097784	A430105J06Rik	0.732694	2.1904	8.7e-05	0.00245681
ENSMUSG00000038371	Sbf2	0.626989	3.9745	9.61e-05	0.00266452
ENSMUSG00000049130	C5ar1	0.604098	4.82557	0.00010496	0.00283815
ENSMUSG00000033720	Sfxn5	0.756266	2.17125	0.000105266	0.00283917
ENSMUSG00000116957	Gm34680	0.791422	2.2028	0.00010678	0.00286766
ENSMUSG00000052560	Cpne8	0.559132	4.41401	0.000109471	0.00293419
ENSMUSG00000097944	A130014A01Rik	1.37937	0.839627	0.000109695	0.00293419
ENSMUSG00000025163	Cd7	5.63266	-2.20731	0.000117253	0.0030916
ENSMUSG00000062275	Fbxw24	3.17321	-1.59207	0.000126999	0.00330232
ENSMUSG00000059013	Sh2d3c	0.609636	4.04409	0.000134943	0.00345638
ENSMUSG00000024730	Ms4a8a	1.77172	-0.522498	0.000136434	0.00348092
ENSMUSG00000042784	Muc1	0.877823	1.55886	0.000144201	0.00364394
ENSMUSG00000023045	Soat2	0.780095	2.77461	0.000145894	0.00368176
ENSMUSG00000117131	Gm41506	3.0635	-1.64459	0.0001491	0.00374262
ENSMUSG00000014686	Ceacam16	0.581877	3.07191	0.000162557	0.00401087
ENSMUSG00000090293	Gm17034	0.968143	1.71935	0.000178533	0.00428161
ENSMUSG00000095788	Sirpb1a	1.98737	-0.75565	0.000180203	0.00431615
ENSMUSG00000040451	Sgms1	0.692275	2.68158	0.000183085	0.00437233
ENSMUSG00000026950	Neb	0.755159	2.60613	0.000184544	0.00438666
ENSMUSG00000045730	Adrb2	0.706685	2.82684	0.000186495	0.00442742
ENSMUSG00000044966	Fbxo48	0.651646	2.66934	0.000191016	0.00450071
ENSMUSG00000026723	Trdmt1	0.503707	4.65377	0.00019464	0.00457464
ENSMUSG00000036905	C1qb	1.54155	0.874321	0.000196719	0.004612
ENSMUSG00000018927	Ccl6	1.04035	2.30523	0.000203913	0.00473935
ENSMUSG00000022270	Retreg1	1.54234	0.403114	0.000204581	0.00474901
ENSMUSG00000118060	4933401L05Rik	1.53216	-0.111925	0.000207068	0.00480082
ENSMUSG00000043939	A530064D06Rik	1.40928	-0.0183772	0.000211461	0.00488461
ENSMUSG00000103986	Gm5539	5.6598	-2.0608	0.00021316	0.00491182
ENSMUSG00000021260	Hhipl1	3.38784	-0.54308	0.000214297	0.0049244
ENSMUSG00000021884	Hacl1	0.635319	3.28242	0.000226621	0.00515261
ENSMUSG00000031762	Mt2	3.29071	-0.957799	0.000239253	0.00538778
ENSMUSG00000111847	Gm8899	3.08588	-1.74487	0.000244895	0.0054951
ENSMUSG00000079037	Prnp	0.558289	3.69449	0.000253295	0.00564324
ENSMUSG00000090069	E430024P14Rik	0.728683	2.14123	0.000257245	0.00571096
ENSMUSG00000103785	Gm35025	1.79563	-0.826094	0.000296605	0.00640354
ENSMUSG00000023903	Mmp25	3.05279	-0.103464	0.00030165	0.00648273
ENSMUSG00000110030	Gm45546	0.992499	0.963758	0.000302472	0.00648558
ENSMUSG00000026938	Fcna	1.85751	-0.137748	0.000304291	0.00651716
ENSMUSG00000106981	Gm45495	1.93609	-0.690213	0.000311172	0.00662683
ENSMUSG00000041420	Meis3	1.9722	-0.688254	0.000311542	0.00662721
ENSMUSG00000073490	Ifi207	0.829148	2.24845	0.000317269	0.00672901
ENSMUSG00000053049	Gm15413	5.62698	-2.24066	0.000320425	0.0067855
ENSMUSG00000041849	Card6	0.870536	1.18856	0.000342403	0.00712042
ENSMUSG00000026509	Capn2	0.71869	2.21796	0.000343439	0.00712069
ENSMUSG00000042724	Map3k9	1.21858	1.60182	0.000362802	0.00741461
ENSMUSG00000075031	H2bc3	5.60174	-2.27553	0.000375467	0.00760059
ENSMUSG00000107121	1110006O24Rik	1.49423	-0.288141	0.000382186	0.00764615
ENSMUSG00000113536	Gm49327	1.13583	1.6342	0.000396704	0.00789467
ENSMUSG00000104777	Gm4865	1.57394	0.468869	0.000423613	0.00830955
ENSMUSG00000097134	1110002J07Rik	1.14408	0.558279	0.000427315	0.00834048
ENSMUSG00000039934	Gsap	0.767244	2.13272	0.000439128	0.00850517
ENSMUSG00000027463	Slc52a3	0.603127	2.98863	0.000446993	0.00863086
ENSMUSG00000001025	S100a6	1.79098	1.88198	0.000469174	0.0089653
ENSMUSG00000085852	Gm13807	5.68099	-2.27043	0.000470028	0.0089653
ENSMUSG00000054723	Vmac	0.504931	2.95974	0.00048459	0.00915778
ENSMUSG00000073529	F830208F22Rik	0.950745	1.31432	0.000489095	0.00919492
ENSMUSG00000117573	Gm41668	2.87993	-1.58027	0.000490974	0.00921543
ENSMUSG00000021997	Lrrc63	2.10545	-0.512869	0.000504053	0.00941399
ENSMUSG00000029231	Pdgfra	0.899481	2.59347	0.000506474	0.00944983
ENSMUSG00000036594	H2-Aa	2.04145	-0.469889	0.000509217	0.00948222
ENSMUSG00000115357	Gm49214	5.0478	-2.4398	0.0005098	0.00948368
ENSMUSG00000036887	C1qa	1.73453	0.590584	0.000550751	0.0100762
ENSMUSG00000107480	Gm44165	2.30666	-1.12364	0.000567579	0.0103239
ENSMUSG00000078783	Gm9733	4.06804	-1.49331	0.000573727	0.0103956
ENSMUSG00000117401	4833419F23Rik	2.23815	-1.24377	0.000578462	0.0104612
ENSMUSG00000070780	Rbm47	0.624617	2.99783	0.000581134	0.0104894
ENSMUSG00000118239	Gm50107	0.921742	1.06075	0.000583274	0.0105168
ENSMUSG00000061510	Gm10101	1.01429	1.10303	0.000595203	0.010675
ENSMUSG00000020709	Adap2	1.25662	-0.0538613	0.000683345	0.0118
ENSMUSG00000081219	Bambi-ps1	0.631497	3.3754	0.000688343	0.0118561
ENSMUSG00000112352	Gm40617	2.79899	-1.65167	0.000740411	0.0125238
ENSMUSG00000001281	Itgb7	0.741546	2.14193	0.00075936	0.0127413
ENSMUSG00000024778	Fas	0.566109	3.56851	0.000783836	0.0130936
ENSMUSG00000000078	Klf6	0.594257	4.86058	0.000796654	0.0132023
ENSMUSG00000117297	Gm49888	0.957075	0.523729	0.000822729	0.0135391
ENSMUSG00000043795	Prr33	1.05187	1.06263	0.000843304	0.0137813
ENSMUSG00000097715	Gpr137b-ps	1.16384	0.712652	0.000854947	0.0139237
ENSMUSG00000009614	Sardh	1.33072	0.136412	0.000915915	0.0146941
ENSMUSG00000054945	Gm9958	1.32858	0.174881	0.000951893	0.0150591
ENSMUSG00000039616	Mocos	0.802879	2.18042	0.000968774	0.015262
ENSMUSG00000003849	Nqo1	1.09781	0.284289	0.00101662	0.0158172
ENSMUSG00000037493	Cib2	1.55515	0.413279	0.0010331	0.0160208
ENSMUSG00000111017	Gm48314	2.98714	-2.08932	0.00105126	0.016219
ENSMUSG00000103857	Gm37249	1.51492	0.0388221	0.00105192	0.016219
ENSMUSG00000047759	Hs3st3a1	0.5097	2.88244	0.00106686	0.0163689
ENSMUSG00000022902	Stfa2	2.85585	-0.000959918	0.001081	0.0165589
ENSMUSG00000050737	Ptges	0.856796	2.56606	0.00111443	0.0169514
ENSMUSG00000000686	Abhd15	0.714528	2.21515	0.00112502	0.0170667
ENSMUSG00000085275	Gm14487	1.83253	-0.941291	0.00113157	0.017136
ENSMUSG00000028967	Errfi1	0.565702	3.53652	0.00113575	0.0171464
ENSMUSG00000022265	Ank	0.507717	3.74543	0.00115456	0.0173332
ENSMUSG00000035042	Ccl5	2.886	-1.4886	0.00116824	0.0174495
ENSMUSG00000033316	Galnt9	0.573847	3.92193	0.0011693	0.0174495
ENSMUSG00000023990	Tfeb	0.500346	3.78298	0.00117603	0.0174882
ENSMUSG00000078763	Slfn1	0.623614	3.64905	0.00118437	0.0175153
ENSMUSG00000097090	Gm26724	0.731527	2.69787	0.00120701	0.0177838
ENSMUSG00000097923	Gm26577	0.678076	2.43184	0.00121658	0.0178513
ENSMUSG00000097471	5830432E09Rik	0.540188	2.64042	0.00124173	0.0180935
ENSMUSG00000024399	Ltb	1.66256	-0.446805	0.00124653	0.0181292
ENSMUSG00000111067	Gm48714	0.982003	1.20382	0.00125631	0.0182073
ENSMUSG00000057069	Ero1b	0.529542	4.4294	0.00126018	0.0182353
ENSMUSG00000027002	Nckap1	1.19822	0.480206	0.00128564	0.0185041
ENSMUSG00000036661	Dennd3	0.569945	2.62924	0.00129537	0.018612
ENSMUSG00000026712	Mrc1	0.774554	2.05994	0.00133994	0.019024
ENSMUSG00000093677	Gm20712	1.73907	-0.953001	0.00134806	0.0191104
ENSMUSG00000113768	Gm9237	4.92519	-2.52031	0.00137249	0.0193402
ENSMUSG00000030187	Klra2	0.91869	1.63497	0.00139314	0.0195433
ENSMUSG00000108308	Gm45218	1.29799	0.305786	0.00140104	0.0196103
ENSMUSG00000105677	Gm43328	0.695084	1.98619	0.00140992	0.01972
ENSMUSG00000000058	Cav2	0.527303	2.62158	0.00144985	0.0201587
ENSMUSG00000065669	Gm22581	1.66915	-0.651919	0.00150316	0.0207012
ENSMUSG00000104784	Gm42984	2.71401	-1.55256	0.00151783	0.0208271
ENSMUSG00000039196	Orm1	2.41424	-0.565648	0.00153799	0.021027
ENSMUSG00000029924	Slc37a3	1.25859	0.967376	0.00156941	0.0213635
ENSMUSG00000040152	Thbs1	2.34525	-0.0646106	0.0015776	0.0214285
ENSMUSG00000057246	BC051142	0.957019	1.48066	0.00158116	0.0214304
ENSMUSG00000054181	A930012O16Rik	0.924967	0.440753	0.00161686	0.0217732
ENSMUSG00000108015	Gm32591	1.04318	0.412861	0.00162517	0.0218539
ENSMUSG00000102535	Ighv1-41	0.61375	2.19468	0.00163117	0.0219033
ENSMUSG00000112252	Gm32802	1.10194	0.695726	0.00163303	0.0219126
ENSMUSG00000046516	Cox17	0.521696	3.20571	0.00164378	0.0220255
ENSMUSG00000024903	Lao1	1.96838	-1.32355	0.00164957	0.0220874
ENSMUSG00000052271	Bhlha15	1.02036	1.99437	0.00166685	0.0222554
ENSMUSG00000020635	Fkbp1b	0.772967	1.6349	0.00179011	0.0235262
ENSMUSG00000109032	Gm7972	1.02594	1.69309	0.00184786	0.024108
ENSMUSG00000069833	Ahnak	0.980227	2.45289	0.00186075	0.0242539
ENSMUSG00000113568	Gm46369	5.12276	-2.39926	0.00193038	0.0248586
ENSMUSG00000110863	Gm34655	2.47638	-1.80339	0.00197815	0.0252479
ENSMUSG00000078877	Gm14295	0.539487	3.18236	0.00202885	0.0256343
ENSMUSG00000084797	Gm14321	0.658957	1.82018	0.00205353	0.0258374
ENSMUSG00000044167	Foxo1	0.512011	3.12425	0.00210918	0.0263836
ENSMUSG00000039126	Prune2	0.582776	2.5375	0.0021531	0.0268261
ENSMUSG00000052155	Acvr2a	0.660832	2.17309	0.00222507	0.0273964
ENSMUSG00000085148	Mir22hg	0.820463	1.81277	0.00233871	0.0284606
ENSMUSG00000072596	Ear2	2.2609	-0.922488	0.00236442	0.0287363
ENSMUSG00000016255	Tubb1	2.27201	-1.46117	0.00236699	0.028749
ENSMUSG00000097313	Gm26569	1.51598	-0.734205	0.00243529	0.0294267
ENSMUSG00000104350	Gm38244	0.56408	2.2069	0.00245597	0.0295628
ENSMUSG00000100658	F730311O21Rik	2.06034	-0.45355	0.00253258	0.0302336
ENSMUSG00000079594	Cstdc6	3.6498	-2.20987	0.00253533	0.0302472
ENSMUSG00000084883	Ccdc85c	0.848622	1.11039	0.00253886	0.0302518
ENSMUSG00000039209	Rpl39l	4.09774	-2.07146	0.0025541	0.0303366
ENSMUSG00000095836	Gm21960	1.07815	0.227275	0.00256787	0.0303863
ENSMUSG00000086320	Gm12840	1.48133	-0.488023	0.00257281	0.0303863
ENSMUSG00000037992	Rara	0.648068	3.09664	0.00258398	0.0304799
ENSMUSG00000039462	Col10a1	2.47011	-1.32836	0.00266685	0.0312616
ENSMUSG00000027676	Ccdc39	0.894938	1.51753	0.00271372	0.0316338
ENSMUSG00000037754	Ppp1r16b	0.6787	1.75535	0.00272118	0.0317011
ENSMUSG00000087357	Gm12498	0.581697	3.31022	0.0029383	0.0335455
ENSMUSG00000021880	Rnase6	0.989581	0.334682	0.00300346	0.0341091
ENSMUSG00000079606	Fsip2l	1.5663	2.82878	0.00300501	0.0341091
ENSMUSG00000113555	Gm10095	2.99955	0.44438	0.0030138	0.0341382
ENSMUSG00000051177	Plcb1	0.63509	3.49004	0.00309309	0.0347645
ENSMUSG00000051490	Foxd4	0.620966	2.53912	0.00319727	0.0357234
ENSMUSG00000006219	Fblim1	0.968461	1.20379	0.00331565	0.0366532
ENSMUSG00000070336	Fbxo47	1.15478	0.132149	0.00337546	0.0371264
ENSMUSG00000100720	Gm10075	1.60075	-1.02024	0.00340908	0.0374224
ENSMUSG00000093402	Gm18588	0.60215	3.18657	0.00343183	0.0376502
ENSMUSG00000054293	P2ry10b	0.512133	2.64783	0.00344775	0.0377604
ENSMUSG00000028356	Ambp	0.587345	2.25367	0.00345319	0.0377964
ENSMUSG00000093553	Gm20633	1.08479	0.561672	0.00345565	0.0377973
ENSMUSG00000047822	Angptl8	0.52726	2.41388	0.00348744	0.0380826
ENSMUSG00000003153	Slc2a3	0.76199	1.91352	0.00349424	0.0381184
ENSMUSG00000110867	Gm7368	3.72848	-1.70343	0.00349892	0.0381195
ENSMUSG00000100009	Gm7967	0.635738	2.87554	0.00353829	0.0384151
ENSMUSG00000050944	Efcab5	0.898646	0.554701	0.00355018	0.0384797
ENSMUSG00000030472	Ceacam18	0.538175	3.59526	0.00360011	0.0388631
ENSMUSG00000087214	Gm15555	1.32425	-0.447368	0.00364286	0.0392337
ENSMUSG00000089931	Gm8459	0.700601	1.71589	0.00364801	0.0392667
ENSMUSG00000112226	Gm48786	1.83784	-1.23717	0.00365134	0.0392801
ENSMUSG00000024907	Gal	1.79515	-0.584917	0.00374065	0.0399483
ENSMUSG00000069379	Gm4950	0.819818	2.42809	0.00377025	0.0401559
ENSMUSG00000020175	Rab36	0.512126	2.8212	0.00378101	0.0402382
ENSMUSG00000077524	None	2.40196	-1.76871	0.00379963	0.0403451
ENSMUSG00000084274	Ptma-ps2	1.88681	-1.46304	0.00380189	0.0403463
ENSMUSG00000027713	1810062G17Rik	2.65958	-1.68532	0.00381501	0.0403718
ENSMUSG00000081669	Npm3-ps1	2.48342	-2.05879	0.00385844	0.0406941
ENSMUSG00000072214	Septin5	0.873472	1.38355	0.00387207	0.0407238
ENSMUSG00000049092	Gpr137c	0.809006	1.66209	0.00392885	0.0412519
ENSMUSG00000042510	AA986860	0.604082	1.78242	0.00404583	0.0421044
ENSMUSG00000045917	Tmem268	0.773996	1.28976	0.00408666	0.0423887
ENSMUSG00000097277	2900076A07Rik	0.630128	2.19927	0.00414363	0.042838
ENSMUSG00000020642	Rnf144a	1.35071	0.455278	0.00417991	0.0430507
ENSMUSG00000020007	Il20ra	0.639553	3.53532	0.00420053	0.043179
ENSMUSG00000019558	Slc6a8	1.07289	0.0777204	0.00420431	0.043179
ENSMUSG00000054169	Ceacam10	0.943261	0.216061	0.00421343	0.0432037
ENSMUSG00000036196	Slc26a8	0.960523	0.542693	0.00422632	0.0432887
ENSMUSG00000086213	A330040F15Rik	0.914986	0.844061	0.00425357	0.0434733
ENSMUSG00000031906	Smpd3	0.758589	1.62012	0.00432906	0.0440773
ENSMUSG00000032724	Abtb2	0.529721	2.97129	0.00441435	0.0447279
ENSMUSG00000085876	Gm12409	0.720133	1.14296	0.00442294	0.0447909
ENSMUSG00000025880	Smad7	0.552945	3.03607	0.00451436	0.0453981
ENSMUSG00000100465	Gm29264	1.25398	-0.0642766	0.00475725	0.0473362
ENSMUSG00000117916	9630028I04Rik	0.503947	3.12964	0.00480622	0.0476469
ENSMUSG00000052563	D930048N14Rik	1.16454	0.294527	0.00481126	0.0476469
ENSMUSG00000074240	Cib3	1.7057	0.0559762	0.00483318	0.0477635
ENSMUSG00000087373	Gm15892	2.02281	-1.69958	0.00491217	0.0483154
ENSMUSG00000113184	Gm49654	1.90902	-0.831977	0.00491394	0.0483154
ENSMUSG00000085298	F730035M05Rik	1.88861	-1.4388	0.00491469	0.0483154
ENSMUSG00000031877	Ces2g	0.753301	2.73954	0.00493731	0.0484365
ENSMUSG00000062284	Gm6030	1.33354	-0.761987	0.00495017	0.0485375
ENSMUSG00000092526	Gm17907	1.55562	-0.75297	0.00503696	0.049209
ENSMUSG00000051000	Fam160a1	0.838025	2.06161	0.00509847	0.0497326

## Sheet: Rag2-WT_Rag2down gene
Rag2-/- vs WT_downregulated genes in Rag2-/- mice (logFC<-0.5, FDR<0.05)
	gene name	logFC<-0.5	logCPM	PValue	FDR>0.05
ENSMUSG00000023830	Igf2r	-1.20001	6.39457	1.23e-26	5.8e-23
ENSMUSG00000020323	Prss57	-0.674083	6.44137	3.05e-16	3.28e-13
ENSMUSG00000020680	Taf15	-0.658237	7.14301	5.59e-15	3.39e-12
ENSMUSG00000034220	Gpc1	-0.65879	7.00306	1.28e-14	7.07e-12
ENSMUSG00000027360	Hdc	-0.827571	8.02406	1.14e-13	5e-11
ENSMUSG00000030357	Fkbp4	-0.540708	7.36755	3.34e-13	1.4e-10
ENSMUSG00000058922	Gm10052	-0.691939	5.59927	4.46e-13	1.83e-10
ENSMUSG00000095180	Rhox5	-1.34047	3.31594	1.58e-12	5.61e-10
ENSMUSG00000040950	Mgl2	-0.542883	7.29382	3.96e-12	1.36e-09
ENSMUSG00000009350	Mpo	-1.9584	8.42608	9.95e-12	3.29e-09
ENSMUSG00000097744	D030040B21Rik	-6.38955	-0.0583344	3.53e-11	1.03e-08
ENSMUSG00000032959	Pebp1	-0.5696	7.0814	8.4e-11	2.29e-08
ENSMUSG00000048148	Nwd1	-1.04379	3.85357	9e-11	2.42e-08
ENSMUSG00000044678	Ly6k	-0.819442	5.23016	1.52e-10	3.72e-08
ENSMUSG00000029657	Hsph1	-0.681269	6.29518	3.81e-10	8.74e-08
ENSMUSG00000068466	Gm5518	-1.40636	4.2373	3.95e-10	8.86e-08
ENSMUSG00000007682	Dio2	-0.842838	5.01278	5.36e-10	1.15e-07
ENSMUSG00000064215	Ifi27	-0.570067	6.89179	7.67e-10	1.57e-07
ENSMUSG00000076609	Igkc	-6.68295	-0.419254	9.7e-10	1.92e-07
ENSMUSG00000076431	Sox4	-1.00182	6.77452	1.43e-09	2.69e-07
ENSMUSG00000060419	Rps16-ps2	-0.587462	6.14128	1.45e-09	2.71e-07
ENSMUSG00000020661	Dnmt3a	-0.564664	6.4812	4.6e-09	7.47e-07
ENSMUSG00000048126	Col6a3	-0.631555	7.50339	4.66e-09	7.5e-07
ENSMUSG00000018217	Pmp22	-0.570416	6.28655	5.75e-09	8.91e-07
ENSMUSG00000032086	Bace1	-0.547335	6.25915	1.27e-08	1.84e-06
ENSMUSG00000095079	Igha	-7.05385	-1.50042	2.03e-08	2.84e-06
ENSMUSG00000020877	Scrn2	-0.642072	4.27117	2.06e-08	2.85e-06
ENSMUSG00000074227	Spint2	-0.633675	5.02267	2.69e-08	3.59e-06
ENSMUSG00000060166	Zdhhc8	-0.618097	4.37401	3.17e-08	4.08e-06
ENSMUSG00000017950	Hnf4a	-0.613398	7.85583	3.87e-08	4.73e-06
ENSMUSG00000029623	Pdap1	-0.632338	6.31141	4.3e-08	5.16e-06
ENSMUSG00000022584	Ly6c2	-0.883449	8.51859	5.29e-08	6.14e-06
ENSMUSG00000079523	Tmsb10	-0.750503	5.99639	5.32e-08	6.15e-06
ENSMUSG00000034445	Cyb561a3	-0.501216	5.5168	6.5e-08	7.38e-06
ENSMUSG00000027368	Dusp2	-0.601905	5.75589	6.85e-08	7.63e-06
ENSMUSG00000014294	Ndufa2	-0.719881	5.24876	7.07e-08	7.69e-06
ENSMUSG00000032860	P2ry2	-0.622042	4.598	8.18e-08	8.75e-06
ENSMUSG00000044367	Slc16a13	-0.971395	3.05152	9.22e-08	9.59e-06
ENSMUSG00000029772	Ahcyl2	-0.632068	3.94654	9.29e-08	9.61e-06
ENSMUSG00000022194	Pabpn1	-0.645105	4.08899	9.62e-08	9.9e-06
ENSMUSG00000067825	Pex26	-0.738358	3.34173	1.5e-07	1.45e-05
ENSMUSG00000018509	Cenpv	-0.806708	4.25305	1.52e-07	1.47e-05
ENSMUSG00000075602	Ly6a	-1.06626	3.45101	1.68e-07	1.59e-05
ENSMUSG00000050856	Atp5k	-1.00913	4.34694	1.77e-07	1.68e-05
ENSMUSG00000070713	Gm10282	-0.563197	6.72381	1.97e-07	1.83e-05
ENSMUSG00000027276	Jag1	-0.924009	3.48779	3.22e-07	2.78e-05
ENSMUSG00000095478	Gm9824	-0.983044	2.4586	3.72e-07	3.1e-05
ENSMUSG00000037563	Rps16	-0.505102	9.12859	4e-07	3.26e-05
ENSMUSG00000045928	4933440M02Rik	-1.22065	3.31916	4.93e-07	3.92e-05
ENSMUSG00000084323	Gm14438	-1.02678	2.63102	5.55e-07	4.33e-05
ENSMUSG00000039221	Rpl22l1	-0.847063	5.1173	6.1e-07	4.68e-05
ENSMUSG00000004933	Matk	-0.538074	5.48046	6.52e-07	4.93e-05
ENSMUSG00000030468	Siglecg	-1.00781	2.70511	6.7e-07	5.02e-05
ENSMUSG00000016252	Atp5e	-0.519149	6.41856	9.07e-07	6.39e-05
ENSMUSG00000078439	Smim24	-0.720645	3.44493	1.3e-06	8.75e-05
ENSMUSG00000082044	Snrpert	-0.682566	3.06249	1.3e-06	8.76e-05
ENSMUSG00000040447	Spns2	-1.05882	2.38892	1.53e-06	0.000100925
ENSMUSG00000044055	Otos	-0.781172	3.55977	1.54e-06	0.000100925
ENSMUSG00000068323	Slc4a5	-0.760629	3.96802	1.58e-06	0.000103054
ENSMUSG00000078249	Hmga1b	-0.565683	5.44397	1.63e-06	0.00010536
ENSMUSG00000035105	Egln3	-0.551136	6.15511	1.81e-06	0.000114042
ENSMUSG00000015092	Edf1	-0.522053	6.13573	2.1e-06	0.000128266
ENSMUSG00000046687	Gm5424	-1.4447	0.529482	2.17e-06	0.000131808
ENSMUSG00000027533	Fabp5	-1.09417	2.58786	2.51e-06	0.000148991
ENSMUSG00000066357	Wdr6	-0.572215	6.02603	2.65e-06	0.000155927
ENSMUSG00000026303	Mlph	-0.597696	5.0295	2.75e-06	0.000160076
ENSMUSG00000091955	Gm9844	-1.43004	0.696072	3.77e-06	0.000206945
ENSMUSG00000031785	Adgrg1	-0.588216	8.19271	3.99e-06	0.00021654
ENSMUSG00000035692	Isg15	-0.898999	4.76217	4.12e-06	0.000221394
ENSMUSG00000074480	Mex3a	-1.16231	0.993095	4.2e-06	0.000224462
ENSMUSG00000076441	Ass1	-1.12991	1.74806	4.48e-06	0.000237805
ENSMUSG00000020080	Hkdc1	-0.635445	4.2297	4.92e-06	0.000254563
ENSMUSG00000068141	Gm10232	-0.873083	3.0694	4.92e-06	0.000254563
ENSMUSG00000060962	Dmkn	-1.4205	0.201274	4.96e-06	0.000255796
ENSMUSG00000051319	Mtln	-0.855361	3.10091	5.87e-06	0.000298459
ENSMUSG00000031861	Lpar2	-0.529361	4.60006	6.22e-06	0.000313854
ENSMUSG00000014837	4931428F04Rik	-1.15302	1.38653	6.43e-06	0.000320158
ENSMUSG00000084796	Mir142hg	-0.6401	3.24681	7.76e-06	0.000369735
ENSMUSG00000046432	Bex3	-0.526902	5.67561	7.85e-06	0.000373263
ENSMUSG00000067149	Jchain	-4.81094	-1.57642	8.11e-06	0.000381405
ENSMUSG00000030691	Fchsd2	-0.520199	5.69914	8.12e-06	0.000381405
ENSMUSG00000028998	Tomm7	-0.686581	5.00565	8.3e-06	0.000387661
ENSMUSG00000052512	Nav2	-0.537879	4.01676	8.48e-06	0.00039305
ENSMUSG00000020219	Timm13	-0.591097	5.49473	8.52e-06	0.000394023
ENSMUSG00000033318	Gstt2	-0.675506	2.81056	8.8e-06	0.000405192
ENSMUSG00000029094	Afap1	-0.550778	5.66792	8.87e-06	0.000406383
ENSMUSG00000020798	Spns3	-0.868258	3.86539	1.05e-05	0.000472323
ENSMUSG00000030156	Cd69	-0.569206	4.98553	1.17e-05	0.000517403
ENSMUSG00000004610	Etfb	-0.727709	2.67816	1.42e-05	0.00061344
ENSMUSG00000038607	Gng10	-0.883522	1.63403	1.52e-05	0.00064229
ENSMUSG00000024177	Nme4	-0.651569	4.00504	1.59e-05	0.000663576
ENSMUSG00000115584	Gm5854	-1.40786	1.80562	1.91e-05	0.000777173
ENSMUSG00000040658	Dnph1	-0.51141	4.42198	2.11e-05	0.000836286
ENSMUSG00000026576	Atp1b1	-0.580076	4.76361	2.14e-05	0.000842327
ENSMUSG00000040473	Cfap69	-1.25375	0.731968	2.24e-05	0.000871449
ENSMUSG00000035960	Apex1	-0.734401	4.03986	2.34e-05	0.000898118
ENSMUSG00000038489	Polr2l	-0.746618	4.43339	2.66e-05	0.000983021
ENSMUSG00000081738	Hmgb1-ps2	-0.947301	2.31789	2.8e-05	0.00101696
ENSMUSG00000024799	Tm7sf2	-0.590054	3.74428	2.82e-05	0.00101872
ENSMUSG00000073412	Lst1	-0.582569	4.8587	2.97e-05	0.00106793
ENSMUSG00000030688	Stard10	-0.713023	3.57184	2.99e-05	0.00107047
ENSMUSG00000024309	Pfdn6	-0.588516	4.75149	3.33e-05	0.00115376
ENSMUSG00000023828	Slc22a3	-0.966428	4.72306	3.45e-05	0.00118342
ENSMUSG00000057036	Gm7536	-0.519369	4.01551	3.62e-05	0.00123762
ENSMUSG00000054967	Zfp647	-1.17109	0.920099	3.63e-05	0.00123935
ENSMUSG00000034282	Evpl	-0.717068	2.96523	3.63e-05	0.00123935
ENSMUSG00000049823	Zbtb12	-0.628734	3.81301	3.68e-05	0.00124871
ENSMUSG00000114540	Gm6421	-1.06855	2.52218	3.69e-05	0.0012505
ENSMUSG00000006412	Pfdn2	-0.549027	4.75438	3.71e-05	0.00125307
ENSMUSG00000024742	Fen1	-0.732766	2.5127	3.74e-05	0.00125908
ENSMUSG00000076613	Ighg2b	-6.29582	-1.91549	4.33e-05	0.00141984
ENSMUSG00000029438	Bcl7a	-1.22547	2.79937	5.16e-05	0.00162246
ENSMUSG00000005674	Tomm40l	-0.5242	3.23461	5.61e-05	0.00174254
ENSMUSG00000021257	Angel1	-0.596761	2.96736	6.11e-05	0.00186701
ENSMUSG00000073079	Srp54a	-0.896483	2.75265	6.79e-05	0.00202225
ENSMUSG00000089715	Cbx6	-1.62281	1.1652	6.88e-05	0.00204481
ENSMUSG00000024505	Dtwd2	-0.626762	2.67537	6.89e-05	0.00204481
ENSMUSG00000043036	Ccdc63	-0.710778	2.65011	7.32e-05	0.00215421
ENSMUSG00000039760	Il22ra2	-0.81244	5.02883	7.4e-05	0.00217286
ENSMUSG00000109274	Gm45133	-0.685519	3.59039	7.48e-05	0.00219326
ENSMUSG00000045498	Pcdhb3	-1.09307	1.01807	7.63e-05	0.002225
ENSMUSG00000071497	Nutf2-ps1	-0.864737	3.13864	8.1e-05	0.00233305
ENSMUSG00000072825	Cep170b	-0.857645	1.69936	8.42e-05	0.00240328
ENSMUSG00000017493	Igfbp4	-0.574813	6.26396	8.67e-05	0.00244958
ENSMUSG00000039997	Ifi203	-0.856526	3.48579	9.03e-05	0.00251746
ENSMUSG00000101932	Gm10074	-0.904697	1.7212	9.34e-05	0.00259627
ENSMUSG00000047604	Frat2	-0.878673	3.71765	0.000100532	0.0027589
ENSMUSG00000031480	Thsd1	-0.756723	2.7117	0.000101704	0.00278701
ENSMUSG00000057606	Colq	-1.12367	0.685483	0.000104055	0.00282676
ENSMUSG00000030811	Fbxl19	-0.516707	4.76402	0.000114608	0.00303889
ENSMUSG00000068397	Gm10240	-1.12777	1.05427	0.000129457	0.00334775
ENSMUSG00000029716	Tfr2	-0.846417	2.0452	0.000131928	0.00339301
ENSMUSG00000042286	Stab1	-0.617066	3.1065	0.000133355	0.00342503
ENSMUSG00000018474	Chd3	-0.500177	5.49653	0.000136456	0.00348092
ENSMUSG00000046242	Nme9	-0.874524	1.87697	0.000146484	0.00369171
ENSMUSG00000037703	Lzts3	-0.629236	2.49029	0.000147833	0.00371575
ENSMUSG00000050299	Gm9843	-0.508172	3.83573	0.00015569	0.00386679
ENSMUSG00000026556	Vangl2	-0.574215	3.08209	0.000162207	0.00400748
ENSMUSG00000036502	Tmem255a	-1.686	0.19515	0.000190537	0.00449505
ENSMUSG00000030200	Bcl2l14	-0.678805	3.13805	0.00020934	0.00484157
ENSMUSG00000078616	Trim30c	-0.823953	1.9757	0.000215075	0.0049318
ENSMUSG00000036305	Rpl39-ps	-0.689808	2.60912	0.000226025	0.00514528
ENSMUSG00000058546	Rpl23a	-0.581369	7.88668	0.000241614	0.00543444
ENSMUSG00000027239	Mdk	-0.737732	1.67458	0.000248474	0.00556216
ENSMUSG00000113811	Gm47882	-0.712372	2.56556	0.000260716	0.00576085
ENSMUSG00000046593	Tmem215	-0.542855	4.5186	0.000264522	0.00581763
ENSMUSG00000013150	Gfod2	-0.577601	2.74912	0.000287408	0.0062264
ENSMUSG00000028689	Ccdc163	-0.52993	3.23928	0.00029762	0.00641809
ENSMUSG00000118423	Lrrc70	-0.91832	1.62277	0.000298407	0.00642036
ENSMUSG00000083674	Zfp133-ps	-1.65541	-0.705869	0.000305334	0.00653206
ENSMUSG00000070337	Gpr179	-0.58876	2.55947	0.000308531	0.00658549
ENSMUSG00000042106	Inka1	-0.638233	3.88138	0.000310488	0.00661977
ENSMUSG00000035578	Iqcg	-1.13816	1.01577	0.000327807	0.00690999
ENSMUSG00000073243	Gm9	-3.14839	-2.30528	0.000329133	0.00690999
ENSMUSG00000031849	Comp	-1.84605	-0.622144	0.000329173	0.00690999
ENSMUSG00000103978	4930474B08Rik	-1.17974	0.0837672	0.000343048	0.00712042
ENSMUSG00000082035	Rpl17-ps8	-1.09786	0.290037	0.000344865	0.00713454
ENSMUSG00000038884	Shfl	-0.890418	2.75963	0.000351794	0.00724604
ENSMUSG00000020814	Mxra7	-0.843494	1.34821	0.000363103	0.00741461
ENSMUSG00000021262	Evl	-0.534105	3.97166	0.000367578	0.00748112
ENSMUSG00000019996	Map7	-0.591335	4.0134	0.000370613	0.00753474
ENSMUSG00000060639	H4c9	-0.518441	3.79686	0.000379461	0.00762404
ENSMUSG00000029093	Sorcs2	-0.819034	2.16431	0.000381679	0.00764413
ENSMUSG00000087412	Gm15501	-0.528991	4.58731	0.000395921	0.00788741
ENSMUSG00000027071	P2rx3	-0.56998	4.36921	0.000400871	0.00796075
ENSMUSG00000030336	Cd27	-0.915748	1.74614	0.000417253	0.00820816
ENSMUSG00000026154	Sdhaf4	-0.66602	2.91907	0.00042269	0.00830643
ENSMUSG00000057706	Mex3b	-0.724412	2.73492	0.00042606	0.00832918
ENSMUSG00000103593	Gm37352	-1.31145	0.994703	0.000465631	0.00891916
ENSMUSG00000021758	Ddx4	-0.705318	1.65322	0.00048645	0.00917626
ENSMUSG00000016427	Ndufa1	-0.50827	4.10208	0.000527754	0.00975024
ENSMUSG00000058838	Rps27a-ps2	-0.695822	3.17408	0.000545664	0.0100221
ENSMUSG00000068246	Apol9b	-1.67896	-0.455844	0.000570767	0.0103719
ENSMUSG00000089999	Gm6485	-0.899601	0.819071	0.000573464	0.0103956
ENSMUSG00000044795	Cyb5d1	-0.525703	4.03357	0.000597738	0.0106866
ENSMUSG00000046057	Gm15428	-1.97439	-1.24319	0.000601192	0.0107334
ENSMUSG00000051790	Nlgn2	-0.520025	3.09474	0.000614857	0.0109407
ENSMUSG00000086688	Gm11560	-0.61298	3.07332	0.000618924	0.010982
ENSMUSG00000051650	B3gnt2	-0.593266	2.99848	0.000635616	0.0111833
ENSMUSG00000117621	Hspe1-rs1	-1.08399	1.01509	0.00066448	0.0115615
ENSMUSG00000074800	Gm4149	-1.28935	0.227882	0.000674447	0.0116702
ENSMUSG00000022102	Dok2	-0.557224	2.55321	0.000682802	0.0118
ENSMUSG00000078931	Pdf	-1.56756	-0.978714	0.000693075	0.011905
ENSMUSG00000097750	Gm4673	-0.588217	2.6567	0.000702904	0.012019
ENSMUSG00000113428	Gm7664	-1.10977	0.736641	0.000710111	0.0120982
ENSMUSG00000117421	Gm41639	-3.43762	-1.88889	0.000712621	0.01213
ENSMUSG00000111521	Gm48529	-1.21257	0.174293	0.000725976	0.0123239
ENSMUSG00000029810	Tmem176b	-1.23364	0.0855945	0.000749366	0.0126299
ENSMUSG00000101320	Gm28529	-1.38447	-0.0674267	0.000751713	0.0126581
ENSMUSG00000068115	Ninl	-1.13635	0.401691	0.000925173	0.0148106
ENSMUSG00000032368	Zic1	-1.95689	0.835564	0.0009374	0.0149428
ENSMUSG00000044751	Atp5pb-ps	-0.994552	0.971467	0.000974312	0.0153219
ENSMUSG00000090043	Gm16167	-2.74125	-2.09142	0.000975012	0.0153219
ENSMUSG00000006395	Hyi	-0.557435	2.53236	0.0010006	0.0156456
ENSMUSG00000017176	Nt5c3b	-0.50078	3.83807	0.00109484	0.01673
ENSMUSG00000015970	Chdh	-0.586474	3.29636	0.00111318	0.0169514
ENSMUSG00000081400	Gm13680	-0.632393	2.92803	0.00113093	0.017136
ENSMUSG00000066554	Gm10167	-0.897235	1.43937	0.00114501	0.0172585
ENSMUSG00000091803	Cox16	-0.589514	2.85577	0.00114645	0.0172664
ENSMUSG00000038180	Spag4	-0.970135	1.27735	0.00115124	0.0173109
ENSMUSG00000069188	Gm13192	-0.572551	2.9206	0.00117287	0.0174549
ENSMUSG00000049723	Mmp12	-0.748015	2.88888	0.00121966	0.0178721
ENSMUSG00000037419	Endod1	-0.530463	2.82332	0.00122645	0.0179523
ENSMUSG00000112239	Gm17823	-1.82965	-1.32905	0.00125497	0.0182019
ENSMUSG00000034768	Asb16	-1.32128	-0.122776	0.00127556	0.018411
ENSMUSG00000104293	Gm38043	-1.3755	-0.536255	0.00130687	0.0186954
ENSMUSG00000094392	Gm3788	-0.909763	1.7261	0.00132367	0.018864
ENSMUSG00000035390	Brsk1	-1.24326	0.793798	0.00132913	0.0189059
ENSMUSG00000082585	Gm15387	-0.742864	2.95083	0.00144652	0.0201273
ENSMUSG00000020098	Pcbd1	-0.690348	2.42949	0.00146822	0.020324
ENSMUSG00000023367	Tmem176a	-1.41828	-0.572482	0.00147714	0.0204325
ENSMUSG00000024871	Doc2g	-1.57735	-0.573639	0.00153146	0.0209834
ENSMUSG00000038007	Acer2	-0.62251	3.16287	0.00159473	0.0215697
ENSMUSG00000081281	Rpl7-ps9	-0.931987	1.50813	0.00161023	0.0217151
ENSMUSG00000033255	Gm5134	-0.875568	0.857955	0.0016216	0.0218215
ENSMUSG00000049230	Gm9833	-0.625014	3.2912	0.00163103	0.0219033
ENSMUSG00000027750	Postn	-0.998175	2.30824	0.00164174	0.0220138
ENSMUSG00000029454	Mapkapk5	-0.864225	0.978253	0.00169679	0.0225592
ENSMUSG00000030157	Clec2d	-0.52084	3.23777	0.00174287	0.0230093
ENSMUSG00000055305	Zfp93	-0.991783	0.369441	0.0018276	0.0238786
ENSMUSG00000082436	Gm11688	-1.30023	-0.62608	0.00190632	0.0246995
ENSMUSG00000099032	Tcf24	-1.0161	2.93062	0.00193205	0.0248586
ENSMUSG00000002580	Mien1	-0.720879	1.62681	0.00200132	0.0254573
ENSMUSG00000073535	Gm5532	-3.92661	-2.29697	0.00204081	0.0257336
ENSMUSG00000088176	None	-5.14998	-2.68435	0.00205453	0.0258374
ENSMUSG00000029781	Fkbp9	-1.62387	-0.898052	0.00205631	0.0258425
ENSMUSG00000075410	Prcd	-1.27674	0.327037	0.00209014	0.0262152
ENSMUSG00000065778	Gm22154	-3.22819	-1.99689	0.00216252	0.0268845
ENSMUSG00000034164	Emid1	-0.653718	3.46583	0.00216636	0.0268845
ENSMUSG00000048281	Dleu7	-1.91093	-1.25374	0.00217227	0.0269401
ENSMUSG00000071202	Ccdc78	-0.752226	1.02701	0.00219568	0.0271411
ENSMUSG00000073733	Cplane2	-0.641234	2.35502	0.00220836	0.027264
ENSMUSG00000036186	Dipk1b	-0.789296	0.957806	0.00225434	0.0276123
ENSMUSG00000032501	Trib1	-1.56849	1.62377	0.00231406	0.0282154
ENSMUSG00000006567	Atp7b	-0.520344	3.30758	0.00237949	0.028845
ENSMUSG00000046636	Gm7729	-1.31596	-0.417939	0.00245202	0.0295551
ENSMUSG00000038754	Elovl3	-2.24206	-1.54484	0.00248669	0.0298602
ENSMUSG00000086796	4932702P03Rik	-1.25487	0.0538978	0.00251267	0.030034
ENSMUSG00000085521	4930526A20Rik	-2.1	-1.3896	0.00254375	0.0302518
ENSMUSG00000062309	Rpp25	-1.51545	-0.775301	0.00256927	0.0303863
ENSMUSG00000010047	Hyal2	-0.530102	2.73416	0.00261565	0.0307764
ENSMUSG00000031563	Wwc2	-0.537773	2.58015	0.00268389	0.0314027
ENSMUSG00000033880	Lgals3bp	-0.687054	6.94076	0.00269549	0.0314797
ENSMUSG00000058064	Gm10036	-0.741207	1.48591	0.00270257	0.0315428
ENSMUSG00000031970	Dbndd1	-0.960108	0.373813	0.0027261	0.0317191
ENSMUSG00000099031	Mir7240	-2.36224	-1.79551	0.00273484	0.031762
ENSMUSG00000044876	Zfp444	-0.572544	3.84572	0.00280533	0.0324918
ENSMUSG00000089774	Slc5a3	-0.635277	1.74122	0.00280631	0.0324918
ENSMUSG00000111875	Gm5425	-0.65626	1.40184	0.00291681	0.0334014
ENSMUSG00000029059	Prxl2b	-0.781346	1.03441	0.00293702	0.0335455
ENSMUSG00000041750	Cd1d2	-0.60107	1.65024	0.00299433	0.0341091
ENSMUSG00000086316	Nbdy	-0.560505	2.3888	0.00300319	0.0341091
ENSMUSG00000083261	Gm7816	-1.39332	-0.332317	0.00300579	0.0341091
ENSMUSG00000083716	Gm13436	-0.707195	1.78703	0.00312399	0.035049
ENSMUSG00000040722	Scamp5	-0.55092	3.05112	0.00313913	0.0351979
ENSMUSG00000004035	Gstm7	-0.754955	2.8253	0.00315112	0.0352763
ENSMUSG00000064565	Gm24145	-5.22876	-2.72907	0.00329563	0.0364976
ENSMUSG00000099354	1700124L16Rik	-2.60872	-2.19325	0.00334077	0.036866
ENSMUSG00000001583	Tnk1	-0.985968	0.606752	0.0033928	0.0372871
ENSMUSG00000039304	Tnfsf10	-0.562262	4.35455	0.00343919	0.037709
ENSMUSG00000101841	Gm11993	-0.60676	2.12229	0.00355307	0.0384868
ENSMUSG00000104154	Gm38104	-1.8651	-1.47303	0.0036002	0.0388631
ENSMUSG00000025856	Pdgfa	-1.79869	-1.21404	0.00362915	0.0391084
ENSMUSG00000030107	Usp18	-0.544806	4.27238	0.0036639	0.0393701
ENSMUSG00000048967	Yjefn3	-1.61064	-1.05075	0.0037977	0.0403451
ENSMUSG00000096474	Gm5561	-0.828105	0.560007	0.00381227	0.0403654
ENSMUSG00000079492	Gm11127	-2.43267	-2.16426	0.00387159	0.0407238
ENSMUSG00000089901	Gm8113	-0.645046	2.66879	0.00400441	0.0417657
ENSMUSG00000042363	Lgalsl	-0.605884	2.35397	0.00411568	0.04264
ENSMUSG00000071341	Egr4	-5.15771	-2.77985	0.00411768	0.04264
ENSMUSG00000098814	Igkv19-93	-5.15225	-2.63887	0.00411768	0.04264
ENSMUSG00000073600	Prob1	-0.857034	1.51754	0.00416355	0.0429967
ENSMUSG00000041649	Klf8	-1.00162	0.551949	0.00421159	0.0432037
ENSMUSG00000079480	Pin4	-0.507739	3.80618	0.00421615	0.0432081
ENSMUSG00000097439	Gm16754	-0.70805	1.10949	0.00429624	0.0438375
ENSMUSG00000058979	Hdhd5	-0.625152	2.96539	0.00433566	0.0441012
ENSMUSG00000081695	Rpsa-ps5	-2.10939	-1.91351	0.00434029	0.04412
ENSMUSG00000031486	Adgra2	-1.10491	0.0967929	0.00452713	0.0454548
ENSMUSG00000035852	Misp	-2.10438	-1.3199	0.00464598	0.0464253
ENSMUSG00000059064	Gm10059	-1.45996	-1.18781	0.00464912	0.046432
ENSMUSG00000074569	Gcnt7	-1.48139	-1.10653	0.00465232	0.0464393
ENSMUSG00000032251	Irak1bp1	-0.657647	1.87405	0.00471005	0.0469161
ENSMUSG00000043251	Exoc3l	-1.00788	0.0800184	0.00487009	0.0480274
ENSMUSG00000098181	Rps12-ps24	-1.67718	-1.16081	0.00497759	0.0487302
ENSMUSG00000091199	Gm2619	-1.44843	-0.682749	0.00500077	0.0489317
ENSMUSG00000082776	Gm7061	-0.980609	0.105314	0.00500595	0.0489569
ENSMUSG00000064646	Gm23300	-3.87643	-2.58605	0.00510379	0.0497586

## Sheet: Rag2-NSG_Rag2up gene
Rag2-/- vs WT_upregulated genes in Rag2-/- mice (logFC>0.5, FDR<0.05)
	gene name	logFC>0.5	logCPM	PValue	FDR<0.05
ENSMUSG00000032484	Ngp	3.63721	5.30036	4.24e-33	7.99e-29
ENSMUSG00000032496	Ltf	5.56509	3.88357	4.31e-31	4.06e-27
ENSMUSG00000056071	S100a9	4.06374	5.23838	1.28e-27	8.01e-24
ENSMUSG00000022651	Retnlg	6.54715	2.72383	1.59e-26	7.5e-23
ENSMUSG00000056054	S100a8	2.59446	5.26006	6.61e-17	2.49e-13
ENSMUSG00000005800	Mmp8	3.43096	3.35226	9.95e-17	3.12e-13
ENSMUSG00000026193	Fn1	3.39522	3.09678	1.27e-15	3.42e-12
ENSMUSG00000017737	Mmp9	2.70579	3.89587	9.71e-15	2.29e-11
ENSMUSG00000038357	Camp	2.74916	3.03913	8.78e-14	1.84e-10
ENSMUSG00000000157	Itgb2l	3.63665	0.91212	3.41e-13	6.41e-10
ENSMUSG00000002602	Axl	2.50899	1.4888	3.85e-13	6.59e-10
ENSMUSG00000064246	Chil1	4.09247	0.225709	9.07e-12	1.23e-08
ENSMUSG00000059657	Stfa2l1	2.44086	2.18472	9.18e-12	1.23e-08
ENSMUSG00000071562	Stfa1	1.44988	6.79058	1.33e-11	1.67e-08
ENSMUSG00000023903	Mmp25	5.76305	-0.283925	3.21e-11	3.78e-08
ENSMUSG00000030214	Plbd1	2.54866	0.822001	1.17e-10	1.3e-07
ENSMUSG00000071561	Cstdc5	2.08561	3.63878	1.31e-10	1.37e-07
ENSMUSG00000026833	Olfm1	0.900714	5.68646	2.36e-10	2.34e-07
ENSMUSG00000045551	Fpr1	2.63309	0.71059	3.47e-10	3.27e-07
ENSMUSG00000015340	Cybb	0.861444	5.59243	6.33e-10	5.68e-07
ENSMUSG00000022026	Olfm4	1.47809	3.38917	6.66e-10	5.7e-07
ENSMUSG00000026822	Lcn2	0.981985	7.94401	1.03e-09	8.41e-07
ENSMUSG00000042599	Kdm7a	0.66568	6.0613	1.96e-09	1.42e-06
ENSMUSG00000079597	Cstdc4	1.66356	4.3231	3.46e-09	2.41e-06
ENSMUSG00000025701	Alox5	1.17456	5.29089	4.41e-09	2.97e-06
ENSMUSG00000024659	Anxa1	0.647677	7.02217	4.76e-09	3.09e-06
ENSMUSG00000036905	C1qb	2.28449	0.693841	5.02e-09	3.15e-06
ENSMUSG00000052270	Fpr2	2.2232	2.21108	5.76e-09	3.5e-06
ENSMUSG00000021614	Vcan	0.774847	5.84319	1.31e-08	7.72e-06
ENSMUSG00000052212	Cd177	1.14057	7.21553	1.99e-08	1.13e-05
ENSMUSG00000058818	Pirb	1.13658	5.90276	2.04e-08	1.13e-05
ENSMUSG00000036896	C1qc	1.9951	0.622472	2.36e-08	1.27e-05
ENSMUSG00000035493	Tgfbi	1.08716	6.59142	4.47e-08	2.34e-05
ENSMUSG00000033777	Tlr13	0.502279	6.98827	6.71e-08	3.41e-05
ENSMUSG00000059108	Ifitm6	1.39924	3.41173	1.59e-07	7.81e-05
ENSMUSG00000081723	Gm15931	1.64603	1.71519	1.66e-07	7.81e-05
ENSMUSG00000089942	Pira2	1.13811	3.23448	1.76e-07	8.1e-05
ENSMUSG00000040522	Tlr8	1.03247	2.72687	2.27e-07	0.000101681
ENSMUSG00000021190	Lgmn	2.07395	0.49045	2.4e-07	0.000104844
ENSMUSG00000080917	Pira2-ps1	1.3649	2.89592	2.45e-07	0.000104844
ENSMUSG00000028497	Hacd4	0.530016	6.1644	2.76e-07	0.000112965
ENSMUSG00000074417	Pira12	1.5047	3.54254	3.37e-07	0.000135093
ENSMUSG00000030427	Lilra6	1.26538	3.47513	3.64e-07	0.000142787
ENSMUSG00000069662	Marcks	2.39532	-0.0358848	4.71e-07	0.000180848
ENSMUSG00000027556	Car1	6.38644	-1.76952	6.89e-07	0.000259251
ENSMUSG00000036006	Ripor2	0.542019	6.8126	7.68e-07	0.000283568
ENSMUSG00000026509	Capn2	1.05696	2.09886	8.44e-07	0.000297226
ENSMUSG00000068227	Il2rb	3.78503	-0.811261	8.47e-07	0.000297226
ENSMUSG00000026832	Cytip	0.569479	5.51256	9.49e-07	0.000324871
ENSMUSG00000092274	Neat1	0.811972	5.67002	1.1e-06	0.000368225
ENSMUSG00000031391	L1cam	0.857724	3.99522	1.2e-06	0.000396779
ENSMUSG00000046841	Ckap4	0.53372	6.42939	1.31e-06	0.000425368
ENSMUSG00000026938	Fcna	2.28294	-0.268398	1.38e-06	0.000441717
ENSMUSG00000029816	Gpnmb	0.716575	8.15129	1.57e-06	0.000492168
ENSMUSG00000036067	Slc2a6	0.668488	4.72909	2.33e-06	0.000701307
ENSMUSG00000040809	Chil3	1.58403	10.885	2.69e-06	0.000779166
ENSMUSG00000001025	S100a6	2.3781	1.74824	2.9e-06	0.000825997
ENSMUSG00000071369	Map3k5	0.775826	3.63695	3.06e-06	0.00085962
ENSMUSG00000037185	Krt80	0.527628	5.78232	3.11e-06	0.000861953
ENSMUSG00000036887	C1qa	2.18615	0.452581	3.73e-06	0.00100437
ENSMUSG00000022148	Fyb	0.521275	5.66334	4.52e-06	0.00118292
ENSMUSG00000026177	Slc11a1	1.02645	3.07633	4.6e-06	0.00118641
ENSMUSG00000027506	Tpd52	0.554345	5.9987	4.8e-06	0.00121992
ENSMUSG00000035513	Ntng2	0.64565	4.75794	4.96e-06	0.00124458
ENSMUSG00000100147	1700047M11Rik	1.65742	0.960988	6.03e-06	0.00147821
ENSMUSG00000021260	Hhipl1	3.94346	-0.648774	7.93e-06	0.00187495
ENSMUSG00000002985	Apoe	0.838511	3.69128	8.24e-06	0.00191497
ENSMUSG00000023034	Nr4a1	0.859544	3.31097	8.37e-06	0.00192103
ENSMUSG00000098183	Gm27010	1.05135	1.66812	9.31e-06	0.00211115
ENSMUSG00000112148	Lilrb4a	0.894527	4.92664	9.69e-06	0.00217149
ENSMUSG00000050335	Lgals3	1.33952	4.56332	9.96e-06	0.00220702
ENSMUSG00000056091	St3gal5	1.64587	0.782584	1.01e-05	0.00222041
ENSMUSG00000074419	Pira13	1.05243	3.17144	1.06e-05	0.00230435
ENSMUSG00000009092	Derl3	1.54694	0.918343	1.11e-05	0.00238118
ENSMUSG00000025473	Adam8	1.06746	4.20555	1.2e-05	0.00254589
ENSMUSG00000022146	Osmr	0.581559	5.01204	1.58e-05	0.00329495
ENSMUSG00000054905	Stfa3	2.41661	1.45003	1.66e-05	0.00344137
ENSMUSG00000040152	Thbs1	2.57407	-0.159549	1.8e-05	0.00368739
ENSMUSG00000061100	Retnla	6.49049	-1.79432	1.93e-05	0.00387197
ENSMUSG00000026180	Cxcr2	1.14277	2.07045	2.06e-05	0.00409066
ENSMUSG00000024066	Xdh	1.096	3.64476	2.19e-05	0.0042068
ENSMUSG00000036594	H2-Aa	2.48347	-0.606363	2.41e-05	0.00453312
ENSMUSG00000070369	Itgad	1.64402	0.365666	2.49e-05	0.00463968
ENSMUSG00000029082	Bst1	1.06583	2.64727	2.54e-05	0.00468727
ENSMUSG00000117123	Gm49890	1.04149	2.41342	2.85e-05	0.00520487
ENSMUSG00000031824	6430548M08Rik	1.3156	2.87851	3.11e-05	0.00556603
ENSMUSG00000026483	Niban1	2.03495	0.718338	3.13e-05	0.00556603
ENSMUSG00000041362	Shtn1	1.365	2.60556	3.25e-05	0.00572152
ENSMUSG00000067235	H2-Q10	0.894599	6.51005	3.41e-05	0.00593776
ENSMUSG00000022902	Stfa2	3.22977	-0.0730168	3.49e-05	0.00603499
ENSMUSG00000014361	Mertk	2.55872	-0.592413	3.8e-05	0.00650542
ENSMUSG00000027508	Pag1	0.5599	6.01095	3.98e-05	0.00669535
ENSMUSG00000005413	Hmox1	0.547641	4.93557	4.12e-05	0.00685964
ENSMUSG00000057762	Gm6169	1.07836	1.34671	4.53e-05	0.00742145
ENSMUSG00000056399	Prss34	6.51239	-1.69479	5.53e-05	0.00867628
ENSMUSG00000018819	Lsp1	0.576329	6.22836	6.09e-05	0.0091654
ENSMUSG00000025163	Cd7	5.74697	-2.31101	6.3e-05	0.00940979
ENSMUSG00000028874	Fgr	0.706536	5.41134	6.85e-05	0.0100716
ENSMUSG00000029084	Cd38	1.02238	6.88912	7.03e-05	0.010179
ENSMUSG00000039377	Hlx	0.605076	4.30789	8.08e-05	0.0113764
ENSMUSG00000031825	Crispld2	1.39983	3.34829	8.1e-05	0.0113764
ENSMUSG00000031377	Bmx	0.640279	4.50383	8.28e-05	0.0114064
ENSMUSG00000025314	Ptprj	0.785482	3.58977	8.48e-05	0.0115617
ENSMUSG00000020865	Abcc3	0.970877	3.08881	9.74e-05	0.0130048
ENSMUSG00000043673	Kcns3	7.97103	-0.169839	9.99e-05	0.0132395
ENSMUSG00000074677	Sirpb1c	1.52185	0.705941	0.000101604	0.0133357
ENSMUSG00000043832	Clec4a3	1.14465	1.48301	0.000102005	0.0133357
ENSMUSG00000025330	Padi4	0.552262	5.8821	0.000107005	0.0137978
ENSMUSG00000103857	Gm37249	1.48876	0.00737741	0.000134294	0.0165243
ENSMUSG00000114989	Gm49303	1.61255	-0.533063	0.000155269	0.0185005
ENSMUSG00000052560	Cpne8	0.572199	4.41536	0.000183818	0.0212304
ENSMUSG00000050737	Ptges	1.09916	2.48429	0.000191195	0.021795
ENSMUSG00000033720	Sfxn5	0.887282	2.1218	0.000202373	0.0226603
ENSMUSG00000026835	Fcnb	3.78657	-0.763492	0.000204504	0.0226603
ENSMUSG00000053175	Bcl3	0.521113	5.85361	0.000204624	0.0226603
ENSMUSG00000036136	Fam110c	1.09336	3.80107	0.000214079	0.0231623
ENSMUSG00000017057	Il13ra1	0.550833	5.98342	0.000216139	0.0232516
ENSMUSG00000049571	Cfap46	0.968793	3.75315	0.000225844	0.0240212
ENSMUSG00000054435	Gimap4	3.2869	-1.47216	0.000238164	0.0250485
ENSMUSG00000112023	Lilr4b	0.957534	4.88261	0.000246659	0.0253749
ENSMUSG00000015854	Cd5l	1.55059	-0.0207093	0.000251154	0.025558
ENSMUSG00000035566	Pcdh17	1.00651	3.08998	0.000256112	0.0257838
ENSMUSG00000026249	Serpine2	0.76984	4.66306	0.000264679	0.0265045
ENSMUSG00000041797	Abca9	0.958516	1.13184	0.00027107	0.0270009
ENSMUSG00000036206	Sh3bp4	1.19517	0.473619	0.000286186	0.0283565
ENSMUSG00000096768	Gm47283	0.504255	5.40786	0.000354445	0.0337009
ENSMUSG00000106609	Gm43181	1.2033	1.06483	0.000361121	0.0339923
ENSMUSG00000042724	Map3k9	1.1488	1.60751	0.000391385	0.0360583
ENSMUSG00000053338	Tarm1	1.01036	3.20511	0.000392646	0.0360583
ENSMUSG00000047798	Cd300lf	0.591144	5.21156	0.000411543	0.0370704
ENSMUSG00000081665	Pira1	1.05375	2.84026	0.000421468	0.0377836
ENSMUSG00000027351	Spred1	0.620849	4.3115	0.000454561	0.0403659
ENSMUSG00000031610	Scrg1	2.26424	-0.725618	0.000487669	0.0427017
ENSMUSG00000039196	Orm1	2.14139	-0.593525	0.000499445	0.0435304
ENSMUSG00000069873	4930438A08Rik	0.657413	3.69237	0.000512537	0.0440595
ENSMUSG00000023913	Pla2g7	2.09373	-0.33471	0.000520247	0.0445189

## Sheet: Rag2-NSG_Rag2down gene
Rag2-/- vs WT_downregulated genes in Rag2-/- mice (logFC<-0.5, FDR<0.05)
	gene name	logFC<-0.5	logCPM	PValue	FDR<0.05
ENSMUSG00000110720	Gm46223	-4.87698	0.105258	4.28e-13	6.71e-10
ENSMUSG00000095180	Rhox5	-1.39149	3.37357	1.36e-09	1.07e-06
ENSMUSG00000073409	H2-Q6	-2.08974	4.55875	1.86e-09	1.4e-06
ENSMUSG00000060550	H2-Q7	-1.76581	4.82165	1.64e-07	7.81e-05
ENSMUSG00000018509	Cenpv	-0.757113	4.23862	8.53e-07	0.000297226
ENSMUSG00000035929	H2-Q4	-0.872131	6.17534	1.82e-06	0.000562517
ENSMUSG00000021606	Ndufs6	-0.66704	4.74545	2.35e-06	0.000701307
ENSMUSG00000009350	Mpo	-1.6184	8.17337	4.3e-06	0.00114121
ENSMUSG00000064215	Ifi27	-0.525668	6.87543	6.05e-06	0.00147821
ENSMUSG00000055413	H2-Q5	-1.11371	4.06044	7.97e-06	0.00187495
ENSMUSG00000057322	Rpl38	-0.576508	7.50351	2.12e-05	0.0041556
ENSMUSG00000020680	Taf15	-0.510721	7.06464	2.21e-05	0.00420994
ENSMUSG00000073535	Gm5532	-4.07695	-2.09663	3e-05	0.00542296
ENSMUSG00000040681	Hmgn1	-0.515941	5.45941	4.46e-05	0.00735919
ENSMUSG00000061232	H2-K1	-0.578337	9.77702	4.94e-05	0.00795615
ENSMUSG00000058922	Gm10052	-0.597866	5.55314	6.05e-05	0.0091654
ENSMUSG00000040473	Cfap69	-1.43379	0.90289	6.98e-05	0.010179
ENSMUSG00000079491	H2-T10	-0.634779	4.04529	8.29e-05	0.0114064
ENSMUSG00000080893	Ndufa12-ps	-0.851921	2.94729	8.82e-05	0.0118617
ENSMUSG00000023830	Igf2r	-0.584289	6.00817	0.000103494	0.013437
ENSMUSG00000082186	Gm12403	-2.19058	-1.03734	0.000112351	0.0142913
ENSMUSG00000068480	Gm7551	-2.34998	-0.574155	0.000132799	0.0165055
ENSMUSG00000040441	Slc26a10	-0.783492	2.77285	0.000147184	0.0178767
ENSMUSG00000035692	Isg15	-0.73091	4.67154	0.000152081	0.0182362
ENSMUSG00000035578	Iqcg	-1.22434	1.11587	0.000160792	0.0189192
ENSMUSG00000074227	Spint2	-0.506336	4.959	0.00016769	0.0196082
ENSMUSG00000028998	Tomm7	-0.778027	5.0785	0.000179022	0.0208042
ENSMUSG00000038489	Polr2l	-0.744944	4.45065	0.00020724	0.0228158
ENSMUSG00000085761	4930455G09Rik	-0.659174	2.7371	0.000255809	0.0257838
ENSMUSG00000060962	Dmkn	-1.19423	0.111084	0.00031416	0.0304865
ENSMUSG00000078787	Cyp2t4	-1.45841	-0.0403617	0.00038758	0.0359437
ENSMUSG00000103593	Gm37352	-1.09357	0.917076	0.000401093	0.0364782
ENSMUSG00000027533	Fabp5	-0.942788	2.5145	0.000483965	0.0425754

## Sheet: NSG-WT_NSGup gene
NSG vs WT_upregulated genes in NSG mice (logFC>0.5, FDR<0.05)
	gene name	logFC>0.5	logCPM	PValue	FDR<0.05
ENSMUSG00000031765	Mt1	0.712362	7.35103	6e-10	1.13e-05
ENSMUSG00000110720	Gm46223	3.65024	0.333706	2.81e-08	0.000144901
ENSMUSG00000054626	Xlr	0.622034	6.18239	3.08e-08	0.000144901
ENSMUSG00000117379	Gm50022	0.619478	5.02406	2.33e-07	0.000625983
ENSMUSG00000073409	H2-Q6	1.70726	4.65079	6.28e-07	0.00131452
ENSMUSG00000060550	H2-Q7	1.42811	4.91386	1.55e-06	0.00236408
ENSMUSG00000058258	Idi1	0.609725	4.88012	1.69e-06	0.00236408
ENSMUSG00000103986	Gm5539	5.74899	-1.94712	4.63e-06	0.00544504
ENSMUSG00000017737	Mmp9	1.39003	1.52027	1.25e-05	0.0104711
ENSMUSG00000050957	Insl6	5.82411	-1.88678	1.26e-05	0.0104711
ENSMUSG00000056498	Tmem154	0.582919	4.24462	1.28e-05	0.0104711
ENSMUSG00000111017	Gm48314	3.98833	-1.42347	1.56e-05	0.0122109
ENSMUSG00000092009	Myh15	0.748992	3.81667	2.1e-05	0.0146463
ENSMUSG00000005547	Cyp2a5	1.07835	4.94287	3.33e-05	0.0208911
ENSMUSG00000104704	Gm43133	3.86036	-1.46353	4.63e-05	0.0264156
ENSMUSG00000030427	Lilra6	0.895231	2.3611	6.46e-05	0.0347302
ENSMUSG00000053338	Tarm1	1.20088	2.17341	8.09e-05	0.0411583
ENSMUSG00000075031	H2bc3	5.36121	-2.16276	8.66e-05	0.0428809
ENSMUSG00000001467	Cyp51	0.526515	5.58327	9.68e-05	0.0455464

## Sheet: NSG -WT_NSGdown gene
NSG vs WT_downregulated genes in NSG mice (logFC<-0.5, FDR<0.05)
	gene name	logFC<-0.5	logCPM	PValue	FDR>0.05
ENSMUSG00000032368	Zic1	-2.22024	0.888621	1.64e-08	0.000144901
ENSMUSG00000076609	Igkc	-5.67358	-0.258521	4.59e-08	0.000172915
ENSMUSG00000095079	Igha	-6.86581	-1.31751	8.34e-08	0.000261757
ENSMUSG00000027276	Jag1	-0.805776	3.55008	4.87e-07	0.00114668
ENSMUSG00000023830	Igf2r	-0.609917	6.60838	1.44e-06	0.00236408
ENSMUSG00000023828	Slc22a3	-0.741981	4.8115	4.17e-06	0.00522796
ENSMUSG00000025330	Padi4	-0.512688	5.85859	1.18e-05	0.0104711
ENSMUSG00000086049	Gm12735	-3.5948	-1.7208	3.9e-05	0.0229412
ENSMUSG00000042757	Tmem108	-1.05421	1.47151	8.06e-05	0.0411583
ENSMUSG00000076613	Ighg2b	-6.10309	-1.73687	0.000103116	0.0462203
