# Supplementary material for: Hyperactive Natural Killer cells in Rag2 knockout mice inhibit the development of acute myeloid leukemia
Source: Commun Biol. 2023 Dec 21;6:1294. doi: 10.1038/s42003-023-05606-3 (PMC10739813; doi:10.1038/s42003-023-05606-3)
Supplement: Supplementary file 5 — Supplementary Data 2 [file 42003_2023_5606_MOESM5_ESM.xlsx]

## Sheet: Down_MLL-AF9-2022
Gene	Log2 FC	p.value	FDR		Table S4: Downregulated genes in MLL-AF9-2022 compared to MLL-AF9-2021 (FDR<0.05)
Eif2s3y	10.4315	3.28853e-13	4.21689e-09
Ddx3y	10.5862	7.84996e-13	5.033e-09
Kdm5d	9.97911	4.79208e-12	2.04829e-08
Uty	8.99185	2.18571e-11	7.00685e-08
Olfm1	2.07891	1.29195e-10	2.36296e-07
Mndal	1.25781	1.4742e-10	2.36296e-07
Pld4	1.39089	1.70458e-10	2.42864e-07
Ifi203	2.02807	5.42564e-10	6.32481e-07
Chd3	2.61734	6.57183e-10	6.47308e-07
Csf1r	1.6871	8.45771e-10	6.93281e-07
Ms4a6b	1.78005	1.28381e-09	7.48289e-07
Pyhin1	2.12856	1.20174e-09	7.7531e-07
Igfbp4	1.87451	2.30359e-09	1.2843e-06
Tns1	1.88857	2.44629e-09	1.30703e-06
Ms4a6c	1.39269	8.25114e-09	3.41304e-06
Il6st	1.20478	9.57824e-09	3.64068e-06
Kctd12	1.07879	9.6532e-09	3.64068e-06
Ms4a4c	1.94473	1.01415e-08	3.71556e-06
Tgfbi	2.47331	1.20117e-08	4.16287e-06
Dpp4	1.79561	1.35509e-08	4.53581e-06
Hck	2.25875	1.73322e-08	5.42076e-06
Psap	0.806856	1.83659e-08	5.60727e-06
LOC102637578	5.8746	2.19485e-08	6.25434e-06
Irf9	1.02981	2.42462e-08	6.7589e-06
Itgax	1.89476	2.50213e-08	6.82656e-06
4922502D21Rik	1.13874	3.23538e-08	8.29747e-06
Ltf	3.1552	3.38953e-08	8.52234e-06
Tsc22d1	1.1433	3.87627e-08	9.20471e-06
Camk1d	1.9099	4.29583e-08	1.00023e-05
Runx1	0.981168	4.36814e-08	1.00023e-05
S1pr3	1.91263	4.87724e-08	1.09721e-05
Muc13	1.42691	5.24322e-08	1.1592e-05
Met	0.926987	5.5461e-08	1.20538e-05
Mmp8	1.80322	5.90443e-08	1.26038e-05
L3mbtl3	1.09131	5.99574e-08	1.26038e-05
Ctss	1.10546	8.23132e-08	1.6754e-05
Frmd4b	1.15291	8.97915e-08	1.79906e-05
Gm2a	1.10608	9.83276e-08	1.87822e-05
Rassf4	0.991432	9.96013e-08	1.87822e-05
Ppfia4	0.980856	9.5336e-08	1.88076e-05
Cysltr1	3.67367	1.0326e-07	1.919e-05
Pik3r5	1.5161	1.06466e-07	1.9503e-05
Slfn8	1.47926	1.24232e-07	2.21254e-05
Galnt10	3.14536	1.26867e-07	2.22851e-05
Lilra6	1.4107	1.47604e-07	2.55773e-05
Adrbk2	6.22009	1.5403e-07	2.59885e-05
Gm8995	0.867018	1.57614e-07	2.62479e-05
Mefv	0.708846	1.85966e-07	2.98081e-05
Slc24a2	4.83512	1.99827e-07	3.16343e-05
Ppp1r9b	0.758077	2.10193e-07	3.28696e-05
Fosl2	0.842819	2.32619e-07	3.50926e-05
Itgb5	0.860914	2.58585e-07	3.8113e-05
Ehd4	0.651481	2.6292e-07	3.83117e-05
Slfn5	2.74201	2.89451e-07	4.12403e-05
Nrp1	2.07598	3.15447e-07	4.34943e-05
Fut7	1.05989	3.2443e-07	4.42571e-05
Cd22	4.8367	3.31657e-07	4.47667e-05
Hsph1	1.52897	3.67857e-07	4.91357e-05
Bcl11a	4.14106	3.93569e-07	5.04673e-05
Pram1	1.2172	3.92723e-07	5.04673e-05
Tmem173	0.989506	3.85854e-07	5.10082e-05
Parp14	1.43484	4.27608e-07	5.32981e-05
Rassf2	0.730258	4.28114e-07	5.32981e-05
Igf2r	2.32195	5.3664e-07	6.49183e-05
Gng2	1.02959	5.34674e-07	6.49183e-05
BC147527	2.15862	5.64338e-07	6.57864e-05
Evl	0.749469	5.61309e-07	6.57864e-05
Rasa3	0.59699	6.06143e-07	6.93146e-05
Ckb	2.33297	6.36464e-07	7.15911e-05
Slfn2	1.42538	6.60193e-07	7.36144e-05
Trim30a	1.08147	6.85868e-07	7.5818e-05
Fads3	1.76972	7.23143e-07	7.85836e-05
Myo1f	0.584801	7.21633e-07	7.85836e-05
Oas2	2.53	7.31915e-07	7.88685e-05
Il10ra	2.12007	8.13755e-07	8.42375e-05
Tmem229b	0.723207	8.14587e-07	8.42375e-05
Rere	0.765871	8.02753e-07	8.48784e-05
Kcng2	2.28932	7.98956e-07	8.50719e-05
Ticam2	1.32998	8.37814e-07	8.52642e-05
Pira1	1.13264	9.10144e-07	9.1178e-05
Cdc42bpb	1.12686	9.24954e-07	9.15416e-05
Tmcc2	2.89015	9.50784e-07	9.23629e-05
Tns4	1.38865	9.83726e-07	9.37564e-05
Samhd1	0.737479	9.87064e-07	9.37564e-05
Unc93b1	0.519115	9.97343e-07	9.40362e-05
Cnp	0.59968	9.80059e-07	9.41367e-05
Ifitm3	2.14676	1.04346e-06	9.76661e-05
Six1	1.18392	1.06238e-06	9.87163e-05
F13a1	1.20699	1.08761e-06	9.96178e-05
Apba1	1.1557	1.08367e-06	9.96178e-05
Lbh	0.970426	1.10287e-06	0.000100299
Ap1s2	0.963842	1.12783e-06	0.000101134
Mical3	1.59457	1.18702e-06	0.000102846
Hoxa11	1.37179	1.1824e-06	0.000102846
Hoxa10	0.585387	1.18082e-06	0.000103142
Pirb	1.1437	1.21162e-06	0.000103577
Notch2	0.671562	1.17347e-06	0.00010371
Gvin1	1.92872	1.26402e-06	0.000106635
Ptms	1.75991	1.3946e-06	0.000113904
Csf3r	0.71922	1.38765e-06	0.000113904
Lgals3bp	1.78307	1.40783e-06	0.000114257
Parvb	1.88366	1.46425e-06	0.000117351
AI839979	1.41726	1.50975e-06	0.000119503
Oas3	1.77801	1.53292e-06	0.000120593
Rasa4	0.728857	1.62016e-06	0.000123662
Smap2	0.621105	1.64327e-06	0.000124684
Plxnb2	0.931159	1.67952e-06	0.000126685
9930111J21Rik2	1.19583	1.79825e-06	0.000134064
5031439G07Rik	0.73988	1.89321e-06	0.000139521
Cyb561a3	0.613279	1.89268e-06	0.000139521
Hexa	0.543943	1.91954e-06	0.000139854
Ahnak	2.14675	1.96313e-06	0.000142221
Rnf213	0.990045	2.00722e-06	0.000143791
Banp	0.885072	2.08244e-06	0.000148351
Tpd52	0.565906	2.11666e-06	0.000149955
Eif4e3	0.809337	2.14102e-06	0.000150848
Clec7a	1.47783	2.159e-06	0.000151283
H2-DMa	0.691584	2.20926e-06	0.000153964
Ifi27l2a	2.31336	2.23146e-06	0.00015467
Bach2	2.44402	2.3035e-06	0.000158762
9030617O03Rik	0.801387	2.46258e-06	0.000167078
P2rx7	1.79055	2.61687e-06	0.000174771
Prkcd	0.559869	2.65839e-06	0.000176625
Kctd17	1.2062	2.68678e-06	0.000177591
LOC102637763	4.50785	2.749e-06	0.000179849
Ifngr2	0.645002	2.73504e-06	0.000179849
Pira2	1.00965	2.85841e-06	0.000184188
Cfp	0.649993	2.84782e-06	0.000184188
Trex1	0.732051	2.90317e-06	0.000186137
Kmo	1.48162	3.0887e-06	0.000194223
Kcnk12	1.49613	3.07198e-06	0.00019501
Sema4d	0.634686	3.14689e-06	0.000196842
Bex6	1.03798	3.17068e-06	0.000197367
Tha1	1.54898	3.37755e-06	0.000208223
Grn	0.664396	3.51107e-06	0.00021274
C1galt1c1	0.918467	3.48711e-06	0.00021293
Ngp	1.5277	3.68309e-06	0.000220693
Pou2af1	3.93453	3.75954e-06	0.00022216
Igsf6	0.778864	3.74585e-06	0.000222496
Slc8a1	2.08238	3.8989e-06	0.000229337
Cyth4	0.556134	3.96239e-06	0.000232008
Fam105a	0.783891	3.99098e-06	0.000232619
Cracr2b	1.19905	4.02821e-06	0.000233727
Arhgap17	0.61009	4.1315e-06	0.000238641
Dstyk	0.930797	4.21492e-06	0.000242367
Tlr9	1.05907	4.25139e-06	0.000243373
Tapbp	0.525385	4.27406e-06	0.000243583
C3	0.665566	4.35741e-06	0.000247235
Cds1	2.88057	4.4205e-06	0.00024801
2900026A02Rik	1.64031	4.51136e-06	0.000250429
Pik3cd	0.663739	4.59611e-06	0.000254034
Emilin1	0.614188	4.76414e-06	0.00025996
Prex1	0.56184	4.76239e-06	0.00025996
Acot7	0.651956	4.90585e-06	0.000266558
Ctdspl	4.1702	5.25502e-06	0.000281067
Calhm2	1.23344	5.26055e-06	0.000281067
Gpr171	1.40928	5.75788e-06	0.000303723
Emid1	2.71272	5.87209e-06	0.000305246
Gsn	0.816848	5.87973e-06	0.000305246
Disc1	1.75901	6.11602e-06	0.00031458
Slc16a7	1.14251	6.13311e-06	0.00031458
9930111J21Rik1	1.11608	6.16372e-06	0.00031489
St3gal2	0.834021	6.37445e-06	0.000324363
Cttn	5.6226	6.47886e-06	0.000328373
1700025G04Rik	1.80421	6.59594e-06	0.000332991
Slc12a9	0.604597	6.92017e-06	0.000343943
Cd74	3.64584	6.99584e-06	0.000345624
Evi2a	0.943933	7.16703e-06	0.00034944
Arhgap39	0.748222	7.14822e-06	0.00034944
Mycl	3.38492	7.1353e-06	0.000349854
Abca9	2.48014	7.62801e-06	0.000370507
Pip4k2a	0.670702	8.4225e-06	0.000402991
6430548M08Rik	1.96612	8.65553e-06	0.000409717
Epb41l4b	1.29241	8.82883e-06	0.000416221
Ddx4	1.5411	8.99027e-06	0.000422279
Ezh2	0.78377	9.28361e-06	0.000431318
Foxo4	0.61464	9.27905e-06	0.000431318
Trim14	0.724271	9.25448e-06	0.000432674
Rag1	3.88034	9.93281e-06	0.000451656
Slc9a7	2.7701	9.96792e-06	0.000451656
Plbd1	3.50383	9.86306e-06	0.00045241
Cmah	1.72929	9.87872e-06	0.00045241
Trim34a	0.898994	1.00358e-05	0.000453129
Npy	3.83982	1.02231e-05	0.000456764
Calu	0.558433	1.03658e-05	0.000456828
Irf7	1.76273	1.01588e-05	0.000457075
Lifr	2.61979	1.02839e-05	0.000457824
Ctsh	0.952199	1.0715e-05	0.000470545
Smad1	4.09666	1.10338e-05	0.000482888
Epha7	2.16784	1.13839e-05	0.000496517
Tmem104	0.675092	1.21393e-05	0.000522357
Plxnc1	1.38277	1.23594e-05	0.000530048
Rasgrp4	0.940292	1.28125e-05	0.000545828
Mgl2	1.79446	1.3183e-05	0.000559474
0610040J01Rik	1.15628	1.322e-05	0.000559474
Cd72	1.44199	1.33514e-05	0.000561213
Cytip	0.829417	1.33924e-05	0.000561213
Slfn1	2.28162	1.33252e-05	0.000561328
Mpeg1	0.869333	1.35102e-05	0.000564087
Helz2	0.76595	1.3549e-05	0.000564087
Irf8	0.539427	1.3917e-05	0.000575668
Madd	0.651248	1.40722e-05	0.000580219
2023-03-01	2.60941	1.47742e-05	0.00060721
Zfp703	0.72481	1.48753e-05	0.000609413
Gm14548	0.859082	1.50756e-05	0.000613697
Zak	0.490895	1.5206e-05	0.000617046
Ccr2	0.948496	1.54471e-05	0.000622887
Ifitm6	2.01961	1.57801e-05	0.000634322
Chd3os	1.67318	1.60633e-05	0.000641679
Lman2l	0.687207	1.60178e-05	0.000641679
Parp3	0.535895	1.64805e-05	0.000656301
Tesk1	0.76667	1.67185e-05	0.00066372
AI607873	3.72006	1.69216e-05	0.000667794
Fgl2	1.3465	1.71902e-05	0.000674096
Mmp9	3.53193	1.87836e-05	0.000725487
Rnf144b	1.02413	1.9205e-05	0.000739539
Trim65	0.844413	1.96175e-05	0.000750911
Il4ra	0.825034	1.9598e-05	0.000750911
Adamts3	3.88186	1.99119e-05	0.000757655
Dennd4b	0.525396	1.99009e-05	0.000757655
Pcdhgb4	3.47008	2.01363e-05	0.000763501
Stat1	0.979054	2.12015e-05	0.000785743
Csf2rb2	0.717318	2.11992e-05	0.000785743
E330020D12Rik	0.974018	2.13018e-05	0.000787185
Cyp27a1	1.66711	2.10185e-05	0.000787599
Il31ra	1.15153	2.17562e-05	0.000799369
S100a9	1.00405	2.22978e-05	0.000816929
Fhod1	0.722264	2.27581e-05	0.000831415
Rgs10	0.97891	2.29725e-05	0.000836863
Zfp820	4.25865	2.33381e-05	0.000843
Ms4a6d	2.21855	2.40027e-05	0.000853778
H2-T23	0.495589	2.39303e-05	0.000854758
Gna15	0.774548	2.53019e-05	0.000893792
Nup210	0.439515	2.57439e-05	0.000899493
Tle3	0.495171	2.5972e-05	0.000900106
Fkbp15	0.430387	2.59118e-05	0.000900106
Slfn9	0.722432	2.55673e-05	0.000900686
Gm40231	4.13111	2.5714e-05	0.000901034
Ptpn1	0.48012	2.625e-05	0.000907289
Arhgef37	4.27642	2.63779e-05	0.000909258
Gm4070	1.84914	2.66306e-05	0.000914926
Marcks	2.40249	2.69509e-05	0.000921577
Gpr141	0.78023	2.7165e-05	0.000926429
Tnfaip8l2	0.537178	2.77197e-05	0.000942837
Mylk	0.93589	2.82988e-05	0.000957456
Prkca	1.43424	2.88368e-05	0.000973092
Hps5	0.47231	2.90212e-05	0.000976744
Cx3cr1	1.21246	2.91722e-05	0.000979253
B3gnt8	0.597878	2.94914e-05	0.000987383
Mx1	1.44298	2.96926e-05	0.000991532
Ppard	0.705658	3.05214e-05	0.0010087
Klf3	1.21019	3.10241e-05	0.00102006
Adam19	3.71251	3.11179e-05	0.00102052
Irf5	0.585825	3.12764e-05	0.00102311
Ffar2	2.42537	3.15535e-05	0.00102693
Slc43a2	0.683832	3.18835e-05	0.00103243
Cd180	0.484128	3.19983e-05	0.00103354
Zdhhc8	0.797823	3.23706e-05	0.00104293
Fam129b	0.559253	3.30526e-05	0.00106224
Slc43a1	3.59621	3.36206e-05	0.00107779
Siglech	4.0113	3.38342e-05	0.00108194
Ifi204	3.60247	3.39496e-05	0.00108292
Abi3	2.5087	3.46634e-05	0.00110022
Atp11a	0.557756	3.49161e-05	0.00110336
Gria3	0.519617	3.54639e-05	0.00111733
Bin1	0.477504	3.56752e-05	0.00111837
Slc4a8	0.406986	3.63405e-05	0.00113106
Heatr5a	0.548129	3.72458e-05	0.00114587
Ly6e	0.41567	3.71264e-05	0.00114716
Atp8a1	0.638628	3.77247e-05	0.00115452
Itgal	0.389667	3.80894e-05	0.00116291
Gm1966	0.787902	3.83832e-05	0.00116909
Ptprj	1.01423	3.86303e-05	0.00117105
Pcyox1l	0.752298	3.86129e-05	0.00117105
Rnase6	1.94082	3.87475e-05	0.00117184
Ednrb	0.946466	4.12027e-05	0.00123349
Fbxl19	0.528741	4.12671e-05	0.00123349
Trp53i11	1.39606	4.13881e-05	0.00123423
Fyb	0.848577	4.11095e-05	0.00123445
Atp10a	1.03651	4.10335e-05	0.00123454
Tfpi	1.81047	4.17379e-05	0.0012389
B4galt5	0.693801	4.41808e-05	0.00129641
Hspa8	0.692303	4.45819e-05	0.00130068
Ucp2	0.469655	4.46306e-05	0.00130068
Pik3r6	0.773116	4.44774e-05	0.00130213
Ptpro	1.22283	4.49812e-05	0.00130792
Atp13a2	0.568297	4.59312e-05	0.00132191
Usp18	2.31212	4.60998e-05	0.00132246
LOC101055758	1.32226	4.56161e-05	0.00132338
Plod3	0.409719	4.58175e-05	0.00132498
Tbc1d8	0.842252	4.69556e-05	0.00133575
Tmem55b	0.610629	4.69129e-05	0.00133803
Nlrp1a	0.936935	4.72124e-05	0.00133939
Megf8	0.995384	4.87032e-05	0.00137863
Themis2	0.679361	5.04498e-05	0.00141558
Adar	0.556412	5.18329e-05	0.00145121
Zfp467	3.11706	5.19659e-05	0.00145176
Cd19	3.65351	5.2152e-05	0.00145304
Kif1c	0.811822	5.35639e-05	0.00148669
Dcaf12	0.59842	5.68195e-05	0.00156687
Spice1	0.713649	5.81087e-05	0.00157828
Slc22a3	0.66847	5.82176e-05	0.00157828
Ube2d1	0.612239	5.80772e-05	0.00157866
Nfya	0.606911	5.78006e-05	0.0015834
Xist	2.75188	5.88024e-05	0.00159077
S100a8	0.848491	5.98971e-05	0.00161019
6330416G13Rik	0.781184	6.0408e-05	0.00162053
Dr1	0.425565	6.07509e-05	0.00162293
Dtx3l	0.470472	6.32516e-05	0.00167925
Rap2a	0.829511	6.39264e-05	0.00169016
Mnda	3.83415	6.46912e-05	0.00169987
Cul1	0.477119	6.46659e-05	0.00169987
Stx7	0.53061	6.44718e-05	0.00170107
Irgm2	1.52683	6.50468e-05	0.00170572
Plekha1	0.677763	6.55896e-05	0.00171644
Gm15448	0.918473	6.60763e-05	0.00172213
Itgam	0.588261	6.60194e-05	0.00172215
Il6ra	0.661333	6.68517e-05	0.00173445
Fam117a	0.39511	6.69541e-05	0.00173445
Nfam1	0.586854	6.89362e-05	0.00177504
Zfp839	0.706554	6.92926e-05	0.00178064
Ifnar2	0.425065	6.94689e-05	0.0017816
Irgm1	1.22089	6.99188e-05	0.00178433
Mtmr4	0.697528	6.99927e-05	0.00178433
Aldh4a1	0.7936	7.01594e-05	0.00178503
Xaf1	1.01723	7.21965e-05	0.00183322
Ptch1	2.43148	7.39076e-05	0.00186064
Cnnm4	0.934802	7.40021e-05	0.00186064
Rgl2	0.405753	7.42103e-05	0.00186223
H2-D1	0.444787	7.45513e-05	0.00186713
Akt3	0.659762	7.57024e-05	0.00188821
Btbd2	0.67954	7.60279e-05	0.00188934
Gpr18	1.5691	7.74944e-05	0.00190731
Macf1	0.583888	7.74874e-05	0.00190731
Fbxw4	0.705382	7.72704e-05	0.00191282
Slc29a3	0.579616	7.87506e-05	0.00193452
Slc39a3	0.71009	7.90313e-05	0.0019377
Zbtb18	0.693885	8.1738e-05	0.00200024
Hacd4	1.37886	8.35116e-05	0.00203975
Rnd3	2.70701	8.52552e-05	0.00207051
Pank1	0.847739	8.64531e-05	0.00208929
Trim30d	0.833155	8.65173e-05	0.00208929
Dbnl	0.3584	8.6736e-05	0.00209063
Fcgrt	1.5593	8.74705e-05	0.00210438
LOC108167732	0.71057	8.96438e-05	0.00213662
Zc3h12d	2.0194	9.18929e-05	0.00217006
Bmpr2	1.60546	9.16276e-05	0.00217145
Gpr65	1.21843	9.26613e-05	0.00218017
Cst3	0.416117	9.26264e-05	0.00218017
Gm35853	1.03132	9.54529e-05	0.00223356
Ces2g	3.79383	9.64542e-05	0.00224878
Fam84b	0.500614	9.63486e-05	0.00224878
Il10rb	0.394877	9.73591e-05	0.00226576
Gm5431	2.2003	9.86443e-05	0.00229151
Trmt1l	0.642553	0.000100635	0.00231678
Zfhx3	1.54927	0.000100032	0.00231956
Plcb3	0.697428	0.000103351	0.00236656
Sema4a	0.596104	0.000104589	0.00238637
Gngt2	2.5367	0.000104862	0.00238837
Deptor	1.24861	0.000106531	0.00241352
Anxa6	0.399133	0.000106515	0.00241352
Lmo1	0.810358	0.000107363	0.00242808
Abcd1	0.453471	0.000108033	0.00243463
Extl3	1.32772	0.000110325	0.00245683
Treml2	0.41663	0.000110359	0.00245683
Sla	0.449625	0.00011003	0.0024594
Sipa1l2	0.69936	0.000109527	0.00245965
Gm7694	1.41515	0.00011383	0.00252533
Zfp385a	0.563749	0.000115174	0.00255074
Rapgef4	1.16818	0.00011635	0.00256892
Abcb4	0.78944	0.000117996	0.00259087
Dnah8	0.639419	0.000118584	0.00259932
Ermap	3.92775	0.000119111	0.00260199
Trim36	1.67772	0.000120304	0.00261466
Spata6	1.89288	0.000119961	0.00261609
Cited2	0.380709	0.000121056	0.00262656
Akna	0.494363	0.000122686	0.00265295
Csf2ra	0.42702	0.000123835	0.0026688
Wfdc17	0.919185	0.000124266	0.00267105
Tifa	0.463933	0.000124356	0.00267105
Vwa5a	0.685313	0.000126755	0.00270447
Ifitm1	2.67332	0.000127046	0.00270617
Mdc1	0.469429	0.000128502	0.00272412
Trim25	0.428364	0.000129729	0.00274508
Rgs2	0.687037	0.000132669	0.00278907
AI837181	0.544382	0.000133576	0.00279877
Ak3	1.25392	0.000133858	0.0028001
Rufy1	0.457621	0.000134965	0.00281407
Csk	0.369512	0.000134882	0.00281407
Phactr2	0.791794	0.000136365	0.00283404
Slc9a3r1	0.462168	0.000136695	0.00283632
Phc1	0.992675	0.00013711	0.00284033
Rgs18	0.720032	0.000141565	0.00290911
Gpnmb	1.29586	0.000141965	0.00291267
Pak1	0.466888	0.000144224	0.00294958
Znfx1	0.520151	0.000145396	0.00295469
Wnk1	0.453349	0.000145389	0.00295469
Dhrs3	0.470327	0.000146521	0.00297284
Prkx	0.562883	0.000147219	0.00298228
Rara	0.831536	0.000149093	0.00301549
Camp	1.39194	0.000150393	0.00301799
Gpr183	1.16932	0.000150161	0.00302141
Lpcat2	2.13447	0.000149994	0.00302613
Prkag2	0.565303	0.000152217	0.00304505
Spop	0.377345	0.000152842	0.00305279
Clec2d	1.45673	0.000153436	0.00305514
Tns3	0.431417	0.00015425	0.00306221
Bace1	0.646408	0.000154803	0.00306806
Sash3	0.379062	0.000155143	0.00307006
Arrb1	0.598849	0.000159125	0.00313435
Marf1	0.470505	0.000159935	0.00314547
Stat3	0.369082	0.000160693	0.00315072
Ifitm2	0.657057	0.000162052	0.00316767
Rnasel	0.578158	0.000164174	0.00319737
Gm7609	1.27972	0.00016817	0.00325256
Synj2	0.713138	0.000168995	0.00325596
Bin2	0.466338	0.000169108	0.00325596
Car2	2.87854	0.000170265	0.003265
Neurl4	0.545933	0.000171196	0.00327161
Rogdi	0.479957	0.000171072	0.00327161
Klf4	2.1627	0.000175084	0.00334093
Usp12	0.480965	0.000181541	0.00345386
Tal1	3.41043	0.000183479	0.00347525
Parp9	0.576474	0.000183209	0.00347525
Kat6a	0.442583	0.000184062	0.00347603
Mlec	0.435134	0.00018402	0.00347603
Gpr107	0.558868	0.000187685	0.00350992
Itgb7	0.45732	0.000187772	0.00350992
A230046K03Rik	0.525316	0.0001869	0.00351038
Wdfy3	0.671489	0.00018761	0.00351341
Ifih1	0.969564	0.000189162	0.00353075
Gas7	0.804474	0.000191628	0.00356639
Osbpl3	0.53983	0.000195048	0.00361432
Spib	2.46113	0.000197905	0.00364924
Inpp4a	0.673913	0.000198072	0.00364924
5031414D18Rik	1.14183	0.000201442	0.0036954
Tpst2	0.461317	0.000202173	0.00369824
Ap2b1	0.387665	0.000203539	0.00371791
Dclre1c	0.703562	0.000204772	0.00373513
Ampd3	0.919216	0.000206693	0.00376481
St8sia4	0.543198	0.000207344	0.0037713
Rnf150	2.57556	0.000210703	0.00382557
Dgkz	0.310035	0.000210924	0.00382557
Camta2	0.592138	0.000214018	0.00386529
Pdzd4	0.91804	0.000215247	0.00387656
Zscan26	0.631959	0.000216221	0.00388864
Adgre1	0.801493	0.000224394	0.00401312
Vps13c	0.445863	0.00022662	0.00404729
Cic	0.375165	0.000229169	0.00408711
Dpy19l1	0.396875	0.000230341	0.00410231
Mkl1	0.532401	0.00023128	0.00411332
Ank1	4.28124	0.000233083	0.00413964
LOC102639543	3.20068	0.000237032	0.00418126
Tmem176b	1.61093	0.000237057	0.00418126
Zfp217	0.408848	0.000238955	0.00420319
Stat2	0.51883	0.000239388	0.00420503
Dock10	0.431719	0.000240888	0.00421982
Dgki	1.21332	0.000242753	0.00423601
Zdhhc14	2.56326	0.00024446	0.00424324
Elmo2	0.36872	0.000244541	0.00424324
Frmd4a	0.733102	0.000244881	0.00424338
Soga1	1.23106	0.000250193	0.00432376
Snx10	0.436857	0.000251094	0.00433349
Stard3	0.478404	0.00025393	0.00436486
Itpr1	0.364787	0.000254497	0.00436799
Ip6k1	0.431275	0.000253618	0.00437067
Oosp1	1.28507	0.000257108	0.00439001
Mib2	0.771785	0.000263713	0.00447301
Heg1	0.409476	0.000268462	0.00453773
Slc38a6	0.723712	0.000272185	0.00457867
Cdc42ep3	0.463606	0.000275269	0.00462013
Cldn13	3.0106	0.000276099	0.004628
Naa60	0.38235	0.000279501	0.00466672
Gm12250	1.25746	0.000280031	0.00466949
Tlr7	1.99077	0.000285188	0.00473088
Hsd17b4	0.383533	0.000285934	0.00473713
Zyx	0.390796	0.000290152	0.00478844
Tpra1	0.469694	0.000290842	0.00479366
Soat1	0.489859	0.000293837	0.0048306
Myo18a	0.453328	0.000296324	0.00486525
Kctd14	1.10919	0.000297002	0.00487015
Sdc3	2.61605	0.000300055	0.00489376
Gm30605	1.83286	0.00030035	0.00489376
Trafd1	0.409153	0.000301935	0.00490711
BC017643	0.364363	0.000301749	0.00490711
Aldh1b1	0.596688	0.000304513	0.00492873
Chdh	0.549058	0.000304803	0.00492873
Myo5a	0.394061	0.000305754	0.00493789
9830147E19Rik	2.93825	0.000307277	0.00495001
Slc43a3	0.347648	0.000309736	0.00497713
Slc2a6	0.518304	0.000311188	0.00499162
Arhgap12	1.16422	0.000312608	0.00499822
Wdr81	0.507858	0.000313616	0.0050081
Galnt9	2.81645	0.000322019	0.0051077
Gpr137	0.488301	0.000322244	0.0051077
Dguok	0.665626	0.00032354	0.00511275
Vsir	0.482801	0.00032705	0.00515204
Samd14	2.43925	0.000329769	0.00515844
Ifnar1	0.381288	0.00032987	0.00515844
Slc25a45	0.447369	0.000328651	0.00516457
Gm15658	1.407	0.000329381	0.00516901
Sphk1	3.02472	0.000337137	0.00523379
Tmem109	0.447986	0.000338711	0.00524552
Map3k6	0.868766	0.000340858	0.00526906
Ggta1	0.47026	0.000345693	0.00530877
Mx2	1.30707	0.000348085	0.00533273
Il21r	1.09114	0.000350546	0.00535762
Hlx	0.764981	0.000352903	0.00538082
Gm35339	0.924531	0.000357126	0.00543136
Rin2	0.981966	0.000358045	0.00543339
Trip6	0.592565	0.000367139	0.00555823
Psd3	1.20637	0.000367873	0.00556278
Creb3l2	0.666007	0.000368524	0.00556605
Lrrc1	1.97848	0.000370745	0.00558644
Zfp759	1.29859	0.000371736	0.0055948
Pros1	1.45987	0.000372477	0.00559938
Snap29	0.531262	0.000374056	0.00560997
Ctnnd2	3.27094	0.000379066	0.00566522
Amigo1	1.08278	0.000380029	0.005673
Sell	0.37191	0.00038057	0.00567448
Scpep1	0.448109	0.000384334	0.00570078
Capn5	1.20635	0.000383821	0.00570305
Gm5595	0.941206	0.000383701	0.00570305
Senp8	1.02518	0.000388891	0.00573263
Sec14l1	0.563777	0.000392496	0.00576515
Sec24b	0.457862	0.000409567	0.00597483
Cux2	2.42239	0.000412761	0.00600776
Ift172	0.548098	0.000425087	0.00613148
Unc119b	0.460014	0.000424893	0.00613626
Epha2	0.479839	0.000430481	0.00617979
Wipf1	0.327176	0.000431975	0.00618261
Kalrn	1.41687	0.00043599	0.0062188
Dusp7	0.535877	0.000441082	0.00628444
Gm10693	1.24911	0.000447064	0.00636259
St3gal5	0.789137	0.000449956	0.00638419
Tifab	0.717558	0.000450074	0.00638419
Chil1	2.5059	0.000455956	0.00646033
Tob1	0.892937	0.000458259	0.00646453
Uba7	0.379332	0.000458046	0.00646453
P2ry14	0.693569	0.000461069	0.00649703
Eps8l1	0.661309	0.000462281	0.00650333
Xdh	0.519834	0.000462531	0.00650333
Dhx58	0.844237	0.00046459	0.00652512
Zcchc24	3.3014	0.000474654	0.00663652
Rnpepl1	0.457124	0.000474331	0.00663738
Irak4	0.509132	0.000480078	0.00669134
Tmem56	3.45435	0.000482447	0.00669526
Pex26	0.564487	0.000481955	0.00669609
Rnf214	0.419193	0.000481228	0.00670009
Capn15	0.489257	0.000485028	0.0067238
Tmem86a	1.00563	0.000493861	0.00681215
Smad3	0.713899	0.000494057	0.00681215
Rbm10	0.398094	0.000496573	0.00683948
Cebpd	0.604068	0.000503707	0.00692287
Ammecr1l	0.493194	0.000504459	0.00692578
Slc25a27	2.98113	0.000506872	0.00694473
Fam189b	0.722494	0.000509834	0.00696245
Idh1	0.44509	0.000509845	0.00696245
Atm	0.438836	0.000513171	0.00699297
Rhbdl3	2.08429	0.000520121	0.00706054
Gcnt2	1.50106	0.000528068	0.00713903
Dexi	0.772804	0.000528343	0.00713903
Ankle2	0.383331	0.000527297	0.00713995
Adap2	3.01022	0.000539393	0.00727155
Siglece	1.13535	0.000539852	0.00727155
Gna14	1.60161	0.000543752	0.0073164
Tmem51	1.13031	0.000546819	0.00734996
Cd48	0.400449	0.000559085	0.00748346
Herc2	0.363691	0.000559691	0.00748375
Acer3	0.529308	0.000563658	0.00752111
Spta1	2.91865	0.00056732	0.0075621
Eef2k	0.438912	0.00056975	0.00757874
Ppp2r5b	0.677667	0.000583875	0.00774253
Cnpy3	0.337542	0.000583675	0.00774253
Usp25	0.328353	0.000584623	0.00774444
Add2	3.04416	0.000587582	0.00777561
Rnasek	0.431859	0.000592324	0.00781321
Prr13	0.349297	0.000592861	0.00781321
Pofut2	0.564725	0.000595314	0.00782944
Socs5	1.05106	0.000601724	0.00789755
Pklr	3.71539	0.000604621	0.00791936
Lyn	0.341381	0.000612296	0.0080117
Fancc	0.59667	0.000619837	0.00809386
Hspa1b	2.76888	0.000622166	0.00810776
Plod1	0.373475	0.000624615	0.00813141
Oasl2	1.57018	0.000632312	0.00819832
P2ry13	1.79328	0.000631639	0.00820595
Dach1	1.5915	0.000633973	0.00821155
Prkdc	0.395844	0.000636863	0.00824066
Myadm	0.616634	0.00064211	0.00830018
Mknk2	0.312706	0.000647062	0.00835576
Fam214b	0.778279	0.00064837	0.00836423
B2m	0.415775	0.000659505	0.00847378
Ccr7	1.86125	0.000661704	0.00847656
Mavs	0.572007	0.000664676	0.00848919
Stard9	1.24689	0.000666428	0.00850309
Lipe	0.558096	0.000671156	0.0085464
Cecr2	2.81054	0.000676593	0.00859856
Tpm4	0.334931	0.000676134	0.00859856
Stk10	0.397551	0.000686239	0.00871252
Rin3	0.51223	0.00068717	0.00871571
S1pr2	0.75919	0.000690474	0.00874897
Hps6	0.603777	0.000692846	0.00877035
Gm32131	0.654172	0.00070128	0.0088335
Ccdc117	0.347628	0.000703872	0.00884011
Man1c1	0.706992	0.00071414	0.00893802
Tnfrsf1a	0.456454	0.000717784	0.0089709
Pagr1a	0.51494	0.000722067	0.00899965
Snx1	0.370357	0.00072219	0.00899965
Snx7	1.52171	0.000731596	0.00909036
Rab3ip	0.862217	0.000731088	0.00909453
Suv420h2	0.331758	0.000738122	0.00911843
Rgs3	0.966744	0.000739888	0.00912268
Chid1	0.434286	0.000749658	0.00923427
Mospd3	0.419414	0.000758523	0.00932554
Tsen34	0.474133	0.000763249	0.00936568
Stat6	0.352919	0.000777937	0.00950952
Gbp9	2.02433	0.000786435	0.0095783
Tnfsf12	1.52313	0.000784737	0.00958139
Mon1b	0.493802	0.000788571	0.00959378
Btg2	0.71663	0.000791956	0.00959853
Sepp1	0.967126	0.000795246	0.00962023
Parp11	0.700326	0.000807773	0.00975337
LOC108167326	1.20063	0.000813601	0.00981449
Ccr1	0.5533	0.000824328	0.00986962
Tagap	0.550059	0.000822915	0.00987559
Npc2	0.340002	0.000828006	0.00989518
Kel	2.70997	0.000832868	0.00993475
Aff3	0.559229	0.000834354	0.00994324
Ubfd1	0.329117	0.000838118	0.00997882
Rfx1	0.479759	0.000839019	0.00998028
Tmem132a	2.28348	0.000839839	0.00998077
Arid5a	0.638374	0.000860743	0.0101991
Itga10	0.980627	0.000865097	0.0102147
Klhl6	0.455942	0.000873744	0.0102884
Uhrf2	0.360353	0.000875844	0.0103036
Slc29a1	0.353318	0.000883887	0.0103697
Arap1	0.342132	0.000895217	0.0104548
Gcnt1	0.46658	0.000895058	0.0104627
2010111I01Rik	0.447712	0.000894238	0.010472
Chordc1	0.542045	0.000904885	0.0105581
Arid3b	0.773152	0.000907556	0.0105604
Ypel3	0.643189	0.000906156	0.0105633
Gltscr1l	0.416183	0.000915095	0.0106192
Cd52	0.385676	0.000916116	0.0106215
Osbpl5	0.502561	0.000920252	0.0106598
Dennd6a	0.455593	0.000924446	0.0106987
Nqo2	0.373388	0.000932171	0.0107762
Ncoa3	0.337726	0.000934971	0.0107824
Srpk2	0.373395	0.000942914	0.0108439
Jak2	0.432261	0.000945337	0.0108523
Plcg2	0.308335	0.000945291	0.0108523
Nuak2	0.438783	0.000952858	0.0109094
Synrg	0.388133	0.000952722	0.0109094
Lactb	0.378662	0.000951662	0.0109152
Cbx6	0.627448	0.000961021	0.0109832
Tbc1d10b	0.371332	0.000962104	0.0109858
Saysd1	0.718672	0.000968271	0.0110464
Gm30660	1.41578	0.000974073	0.0110663
Fam129c	0.609834	0.000974331	0.0110663
Neurl1b	1.43362	0.000979108	0.0111009
Map7d1	0.355521	0.000982012	0.0111174
Tmem184b	0.398305	0.000990712	0.0112027
9130208D14Rik	1.79526	0.00100951	0.0113556
St3gal1	0.689317	0.00100955	0.0113556
Depdc7	0.737152	0.00101625	0.011401
Nfatc1	0.399034	0.00102073	0.0114398
Nefh	0.810836	0.00102389	0.0114534
Nfkb2	0.530164	0.00102449	0.0114534
Slc36a1	0.415495	0.00103465	0.0115569
Fam134c	0.43985	0.0010415	0.0116131
Pacs2	0.522641	0.0010557	0.0117293
Pik3ca	0.446143	0.00105648	0.0117293
Rhag	3.67159	0.00105515	0.0117307
Pkd1	0.53988	0.00107118	0.0118421
Rad54l	0.383462	0.00107127	0.0118421
Tep1	0.33815	0.00107942	0.0118556
Gcsam	2.22189	0.00107585	0.0118585
Rap2b	0.390411	0.00108133	0.0118614
Mgat1	0.342158	0.00107558	0.0118621
Tle2	1.01999	0.0010929	0.0119501
Ssbp3	0.424571	0.00110083	0.0120033
Gm18853	1.65206	0.00110515	0.0120402
Fn1	1.88168	0.00110868	0.0120479
Epsti1	0.567007	0.00111401	0.0120867
Coro1c	0.291918	0.00111413	0.0120867
Actb	0.252646	0.00111859	0.0121248
Plcb2	0.362367	0.00112496	0.0121332
Ankle1	0.59172	0.00112322	0.0121379
Batf	0.575299	0.00113155	0.0121829
Efnb1	1.00941	0.00113696	0.0122206
Itsn1	1.5437	0.00114841	0.0123128
Cd300lg	1.10364	0.00116616	0.012455
Trio	0.555682	0.00116778	0.0124579
Tspyl1	0.333539	0.00116609	0.0124614
Brip1	0.508731	0.00117296	0.0124942
BC005537	0.290072	0.0011758	0.0125019
B3galt4	0.731372	0.00118136	0.0125402
Pfkfb4	0.733015	0.00118425	0.0125501
Snx18	0.425194	0.00118425	0.0125501
Sbk1	0.900545	0.00119639	0.0126683
Sipa1	0.341204	0.00119982	0.0126941
Zfp638	0.599891	0.00120129	0.0126992
Eif2ak2	0.498089	0.00122517	0.0129276
Frzb	3.22944	0.00122711	0.0129295
Fgd2	0.41894	0.00122964	0.0129456
Nxpe3	0.619739	0.00123488	0.0129688
Chek2	0.514256	0.0012398	0.0129844
Mknk1	0.372799	0.00124042	0.0129844
Degs2	1.467	0.00123861	0.0129867
Siglecg	0.709587	0.00124522	0.0130134
Kcnj2	0.67287	0.00124847	0.0130368
Cpne3	0.41555	0.00125192	0.0130617
Samd1	0.432921	0.00125887	0.0131027
Zfp658	0.864826	0.00126221	0.013117
Fkbp5	0.482839	0.00126458	0.0131301
Ncf4	0.334291	0.00126564	0.0131305
Il1rn	1.81951	0.00127455	0.0131733
Rpgrip1l	0.551228	0.0012749	0.0131733
Oxsm	0.455378	0.001278	0.0131899
AI467606	0.410654	0.00127857	0.0131899
Gm3325	0.534705	0.00129032	0.0132897
Gm8979	1.67468	0.00129283	0.013305
Wdr90	0.33378	0.00129667	0.0133338
P2ry6	1.75489	0.00129835	0.0133404
Gbp5	2.79181	0.00130259	0.0133625
Gimap1	1.3972	0.00132293	0.0135387
Rp2	0.335349	0.00133516	0.013642
Acvr1b	0.535921	0.00133785	0.0136578
Nr3c1	0.385544	0.00133883	0.0136578
Tfec	0.685741	0.00134772	0.0136965
Malt1	0.304364	0.00134611	0.013709
Slc16a10	0.415758	0.00135177	0.0137243
Lrp1	0.308641	0.00135293	0.0137252
Lyz2	0.972878	0.00135671	0.0137418
Rmnd5a	0.336508	0.00136661	0.0138094
Ap1s3	0.479264	0.00137132	0.013826
Il16	0.452079	0.00137747	0.0138645
Laptm5	0.339787	0.00138195	0.0138916
Scarb1	0.355142	0.00139124	0.0139592
Tbc1d4	1.57026	0.00140379	0.0140741
Tcf19	0.675909	0.00141381	0.0141427
Sh3bp2	0.390751	0.0014126	0.0141514
Lpar6	0.724705	0.00142485	0.0142075
Smchd1	0.270228	0.00142964	0.0142442
Pex6	0.423063	0.0014391	0.0143162
Slc9a9	0.746839	0.00144441	0.0143564
Stra6l	1.45283	0.0014679	0.0145462
Map3k14	0.459228	0.00147602	0.0145817
Trim26	0.403868	0.0014751	0.0145817
Irf4	2.81738	0.00148884	0.0146182
Slc39a10	0.407798	0.00149467	0.0146562
LOC108167344	0.43261	0.00149771	0.0146716
Aif1	1.81443	0.00151225	0.0147801
Sbno2	0.279644	0.00151171	0.0147801
Arid4a	0.391726	0.00151595	0.014805
Tnfsf14	0.592261	0.00151989	0.0148209
Hdac5	0.29902	0.00152948	0.0148828
Susd6	0.322973	0.0015358	0.0149081
Lfng	0.895293	0.00153489	0.014911
Tbc1d13	0.356455	0.00153888	0.0149223
Eif2ak1	0.305264	0.0015585	0.0150487
BC094916	1.96528	0.00156774	0.0151152
Camk2d	1.32971	0.00156697	0.0151152
Padi2	2.11161	0.00157501	0.0151738
Hlf	0.957276	0.0015984	0.0153301
Tcirg1	0.295506	0.00159727	0.0153342
Ap1b1	0.309785	0.00161605	0.0154531
Tap1	0.395189	0.00162303	0.0154852
Spaca9	0.871315	0.00162063	0.0154853
Slc35b4	0.433747	0.00163493	0.0155756
Thbd	0.418823	0.00164173	0.0156287
Trim12c	0.460563	0.00164718	0.0156474
Tspan33	3.17927	0.00166025	0.0157233
Lmln	0.760109	0.00166344	0.0157419
Sh3bp1	0.363534	0.00167223	0.0157901
Ap5b1	0.606403	0.00167665	0.0158085
Atp6v1b2	0.277155	0.00168606	0.0158856
Bcl3	0.859824	0.00169563	0.015944
Syvn1	0.502627	0.00169402	0.0159489
Ptger4	0.951176	0.00170962	0.0160252
Mov10	0.792135	0.00171592	0.0160725
Pid1	1.52943	0.00171939	0.0160815
Cln5	0.393788	0.00172598	0.0161197
Retnlg	2.66991	0.00172841	0.0161306
Tgfb1i1	1.88588	0.00174073	0.0162219
Fam234a	0.524365	0.00174466	0.0162468
Tmem64	1.44895	0.00174949	0.0162563
Kdelc2	0.632045	0.00174858	0.0162563
Adcy7	0.455404	0.00174824	0.0162596
Sptb	1.8442	0.0017656	0.0163586
Tor3a	0.385788	0.00176476	0.0163586
Tial1	0.284737	0.0017695	0.0163829
Susd3	0.505851	0.00177327	0.016406
Vldlr	2.77102	0.00178239	0.0164612
Fbxo42	0.423149	0.00178056	0.0164615
Fam78a	0.615457	0.00179044	0.0164816
Daglb	0.47489	0.0017976	0.0165356
Rtp4	2.53287	0.00180166	0.0165492
Tchp	0.380493	0.00180126	0.0165492
Nlrp1b	1.35814	0.00180498	0.0165679
Spi1	0.248652	0.00180869	0.0165901
Mtor	0.299752	0.00182665	0.0167428
Ubr4	0.329304	0.00182914	0.0167536
Slc14a1	1.4641	0.00183384	0.0167685
3110052M02Rik	0.700383	0.00183742	0.0167804
Ndrg3	0.424495	0.0018386	0.0167804
Npc1	0.380439	0.00184243	0.0168033
Gltp	0.389407	0.00184945	0.0168315
Ccdc109b	2.45142	0.0018621	0.0169106
Man2b1	0.277409	0.00186057	0.016914
Pcmtd2	0.504597	0.00186562	0.0169305
Zbp1	1.93671	0.00187105	0.0169678
Samd9l	0.939901	0.0018897	0.0170886
Abhd17a	0.354695	0.00189643	0.0171253
Csf2rb	0.272027	0.00189522	0.0171253
Lst1	0.340109	0.00190065	0.0171393
Crlf3	0.355012	0.0019056	0.0171598
Abcg3	1.90155	0.00191064	0.017181
Oas1g	1.23204	0.00191045	0.017181
Fam193b	0.321129	0.00192698	0.017287
Tspan31	0.312201	0.00193502	0.0173222
Hltf	0.426933	0.00194157	0.0173497
Zfpm1	0.763266	0.00194411	0.0173519
Zc3h10	0.640741	0.00194452	0.0173519
Zfp706	0.260614	0.00195155	0.0173904
Ifi205	2.61794	0.00196903	0.017534
Atp1b1	0.62126	0.00197291	0.0175563
Gm17757	1.62555	0.00198393	0.0176422
Gm21188	0.573785	0.00198831	0.0176688
Fam102a	0.701696	0.00199448	0.0177114
Tctex1d1	0.615503	0.00200583	0.0177875
Pydc3	2.30269	0.00203052	0.0179568
Tspan14	0.330213	0.00204518	0.0180615
Ivd	0.34046	0.00205208	0.0180975
Armc9	0.809526	0.00205751	0.0181205
Kctd11	0.67694	0.00205734	0.0181205
I830127L07Rik	0.983585	0.00206619	0.0181845
Slc46a3	0.960309	0.0020814	0.0182738
Cant1	0.379539	0.00208098	0.0182807
Eif4ebp2	0.321444	0.00208971	0.0183035
Trim30c	2.95412	0.00211006	0.0184318
Ddx58	0.981141	0.00210831	0.0184413
Ikzf2	2.98637	0.00215748	0.0187689
Ifi35	0.52143	0.00215619	0.0187689
BE692007	1.84154	0.00216328	0.0188066
Mtmr14	0.318003	0.00216644	0.0188213
Itpr2	1.12588	0.00216817	0.0188236
Oas1a	0.780299	0.00220978	0.0191357
Tmem2	0.343712	0.00221773	0.0191889
Fam193a	0.451339	0.00225169	0.0194433
N4bp2l1	0.60539	0.00226329	0.0195042
Zscan29	0.396195	0.00226996	0.0195485
Thap2	0.988817	0.00227329	0.0195641
Tlr8	2.71298	0.00227835	0.0195813
Pitpna	0.24074	0.00229602	0.019675
Osbpl11	0.422941	0.00229585	0.0196804
Pgm2l1	0.392557	0.00229494	0.0196921
Caskin2	0.595847	0.00230266	0.019711
Zfp429	0.789458	0.00230615	0.0197276
Mettl7a1	0.422781	0.00234483	0.0200318
Sh2d1b1	0.63344	0.00235058	0.0200676
Wdtc1	0.42467	0.0023617	0.0201223
I830077J02Rik	0.566332	0.00237108	0.0201485
Hspa4l	0.500427	0.00238363	0.0202018
Wdfy4	0.242229	0.00240715	0.020323
Ino80b	0.342595	0.00241375	0.0203629
Cep162	0.495695	0.00241601	0.0203636
Mlycd	0.419133	0.00241701	0.0203636
Slc37a2	0.87614	0.00242659	0.0204174
Rnf31	0.495273	0.00243378	0.0204511
Tmem150b	0.751538	0.00243681	0.0204598
Slc9a1	0.345218	0.00243801	0.0204598
Inpp5d	0.303736	0.00244926	0.0205139
Mki67	0.288273	0.00245136	0.0205181
Slc35e3	0.553862	0.00245335	0.0205214
Thap11	0.339147	0.002457	0.0205385
Atad2	0.281659	0.00246301	0.0205753
Ppfia1	0.354294	0.00247079	0.0206135
Hook3	0.393534	0.00248	0.0206769
Cep68	0.404419	0.00248505	0.0207055
Psrc1	0.44003	0.00248695	0.0207079
Tnfaip2	0.414439	0.00248894	0.020711
8430408G22Rik	1.16321	0.00249366	0.0207368
Dync1h1	0.258774	0.00253048	0.0209075
Haus8	0.327872	0.00253214	0.0209077
Men1	0.467728	0.00252699	0.0209155
Rbm6	0.415339	0.00253554	0.020921
Ethe1	0.433204	0.00254901	0.0209794
Acvrl1	1.29773	0.00257278	0.0211135
St3gal4	0.337755	0.00257354	0.0211135
Slc44a1	0.538179	0.00258402	0.021186
Naaa	1.33031	0.00260871	0.0213646
Slc15a3	1.05387	0.00260914	0.0213646
Limk1	0.366213	0.00261964	0.0214369
Akr1c13	1.94679	0.00262322	0.0214388
Oasl1	1.53266	0.00262222	0.0214388
Clec4a3	1.9887	0.00262699	0.021456
Ppp1r21	0.356519	0.00262874	0.0214566
Brca1	0.307909	0.00263646	0.0214923
Fam53b	0.392066	0.00264202	0.0215239
Pvrig	0.690485	0.00264831	0.0215374
Klhl9	0.394291	0.00264872	0.0215374
Kank2	0.693555	0.00264815	0.0215477
Ccnd3	0.365496	0.00265601	0.0215813
Zkscan3	0.384485	0.00266089	0.0215953
Ahdc1	0.679797	0.0026696	0.021625
Ccdc142	0.37907	0.00266941	0.021625
Slc35a5	0.575924	0.00269549	0.0218071
Lpar5	0.734958	0.00270588	0.0218774
Necap2	0.299693	0.0027196	0.0219625
LOC545966	1.81836	0.00272374	0.0219778
Arl5a	0.274648	0.00276626	0.0222533
Snx20	0.381329	0.00277562	0.0223006
Akr1e1	0.730485	0.00278725	0.0223521
Mmaa	0.767486	0.00280933	0.0225009
Tubd1	0.734407	0.00284639	0.0227186
Pla2g15	0.637229	0.00287723	0.0229302
Mrfap1	0.257095	0.00288987	0.0230166
Igsf8	0.279854	0.00289218	0.0230208
Kynu	1.6948	0.00289661	0.0230274
Zfp87	0.560283	0.00289621	0.0230274
Ttc30b	1.16016	0.00291021	0.0231212
Nf2	0.253219	0.00291447	0.0231407
Fam234b	0.595868	0.00292291	0.0231933
Rubcn	0.596228	0.00292942	0.0232163
Cd300lb	0.510763	0.00292853	0.0232163
Abca3	0.32478	0.00294487	0.0232956
Tmem59	0.277559	0.00296105	0.0233947
Fam120c	0.597831	0.00299659	0.0236609
Tbck	0.427351	0.00300405	0.0236615
Hivep3	0.675736	0.00300688	0.0236693
Abhd15	0.860864	0.00301762	0.0237392
Etnk1	0.34591	0.00303115	0.0237437
Rxrb	0.248484	0.00302867	0.0237475
Zfp85	0.864561	0.00302661	0.0237517
Mfsd12	0.455822	0.00302602	0.0237517
Dnajc14	0.304969	0.00303777	0.023781
Tmem50b	0.292386	0.00304897	0.0238396
Tor4a	0.417278	0.00306977	0.0239439
Fgr	1.10676	0.003079	0.0240013
Dcp2	0.358622	0.00313886	0.0243495
Chmp7	0.463767	0.00314971	0.0244041
Lpp	0.577918	0.00316529	0.0244933
Angptl2	0.662854	0.00317957	0.0245021
Brip1os	0.360091	0.00317727	0.0245074
Rnf167	0.328233	0.00317194	0.0245137
E430018J23Rik	0.878186	0.00317642	0.0245139
Arhgap30	0.243186	0.00319591	0.0245837
L1cam	0.697764	0.0032181	0.0247396
Rarg	0.725561	0.0032245	0.024774
Fam83a	0.657538	0.00322997	0.0248012
C130050O18Rik	0.674274	0.00323883	0.0248395
Bsdc1	0.448404	0.00324997	0.0249099
Pkdcc	1.06386	0.00327057	0.0250379
Vit	1.10651	0.00327639	0.0250566
Lsm14b	0.42456	0.00327692	0.0250566
Fam208a	0.580977	0.00330573	0.0252007
Smarcd2	0.238786	0.00330423	0.0252018
Rbl2	0.300115	0.00331853	0.0252693
Zfp60	1.05251	0.00334605	0.0253734
Gid4	0.485184	0.00334215	0.0253738
Aqp1	2.22727	0.0033536	0.0254049
Irf2bp1	0.631666	0.00335416	0.0254049
Zbtb24	0.4109	0.00339657	0.0257007
Gdi1	0.271757	0.00339723	0.0257007
Gm38525	1.74917	0.00340512	0.025745
Max	0.335386	0.0034071	0.025745
Zufsp	0.361722	0.00342475	0.0258631
Clec16a	0.397602	0.00344273	0.0259683
Abcb1b	0.453796	0.00345328	0.0260325
Mcf2l	0.394313	0.00346895	0.02612
Rgl1	1.72655	0.00347661	0.026147
Pnrc2	0.289422	0.00348734	0.0261969
Ano8	0.399999	0.00349097	0.0262089
Zfp189	0.712654	0.00350013	0.0262315
H2-T24	0.601237	0.0034976	0.0262383
Snn	0.850274	0.00351584	0.0263185
1110019D14Rik	1.12717	0.00355586	0.0265716
Itm2c	0.333999	0.00357169	0.0266588
Acss1	0.54724	0.00357706	0.0266833
Lix1l	0.768316	0.00358472	0.026725
Pi4ka	0.279527	0.00359305	0.0267623
Nckipsd	0.380225	0.00359992	0.0267915
Kbtbd8	0.836037	0.00360243	0.0267946
Stx2	0.438719	0.00362218	0.0269103
Plekhg5	0.602117	0.00367441	0.0271411
Cnnm3	0.369461	0.00367389	0.0271411
C2cd3	0.282087	0.00366456	0.0271431
Ap3d1	0.264255	0.00366621	0.0271431
Dse	0.830905	0.00367373	0.0271529
Dok1	0.374879	0.00367343	0.0271674
Clcn7	0.30842	0.00368964	0.0272379
Phospho2	0.476424	0.00369551	0.0272499
Limd1	0.297623	0.00371851	0.0273252
Alpk1	0.377553	0.00372897	0.0273707
E2f2	0.509772	0.00373738	0.0274167
Setd1b	0.393557	0.0037407	0.0274254
Il12a	0.413184	0.00375314	0.0274695
Hsp90b1	0.249402	0.00374902	0.0274706
Ralb	0.34825	0.00376262	0.0275231
Zc3hav1	0.252973	0.00376751	0.0275363
H2-K2	0.530888	0.00377087	0.0275364
Grhl3	1.70813	0.00378464	0.0276055
Tspo	0.362504	0.0037868	0.0276056
Agpat1	0.34836	0.00379015	0.0276143
Rai14	1.10322	0.00379335	0.0276219
Map3k1	0.435229	0.00380179	0.0276677
Homer1	0.472818	0.00380444	0.0276712
Fam129a	0.742172	0.00381045	0.0276894
Heatr5b	0.539307	0.00381127	0.0276894
Pde4a	0.284026	0.00383244	0.0277687
Ankrd12	0.349082	0.00384131	0.0277975
0610030E20Rik	0.365634	0.00386087	0.0279233
Zfp874a	0.871949	0.00388239	0.0280157
Bicd2	0.336259	0.00390858	0.0281306
Golm1	0.286602	0.00390929	0.0281306
Map3k11	0.350174	0.0039144	0.0281516
D2Wsu81e	0.44127	0.00393488	0.0282831
Sdc1	1.79799	0.00395071	0.0283809
Tcp11l2	0.568241	0.00397863	0.0285335
Hk1	0.253833	0.00399711	0.0285861
Pitpnm1	0.373404	0.00408016	0.0291152
Arsk	0.54266	0.00408553	0.0291373
Aplf	0.51742	0.00409998	0.029224
Zfp595	0.61543	0.00410842	0.0292679
Zfp516	0.330579	0.00411476	0.0292968
Ly6a	2.41266	0.00411753	0.0293002
Was	0.249406	0.00412794	0.0293148
Pomgnt2	1.19861	0.00414633	0.0293911
Mis12	0.424475	0.00414492	0.0293911
Irf1	0.506349	0.00414293	0.0293973
Kdm5b	0.86332	0.00417359	0.0295027
Katnb1	0.282947	0.00419766	0.0296565
Acad12	0.824506	0.00420356	0.0296655
Cisd1	0.444248	0.00428417	0.0301019
Zbtb7b	0.669674	0.00429958	0.0301771
Ipmk	0.443832	0.00433293	0.0303779
Rbm12b2	0.487011	0.00436093	0.0305326
Arhgef39	0.302405	0.00436214	0.0305326
Gm32633	0.822223	0.00438623	0.0306343
Gm15800	0.33356	0.00441501	0.0307646
Slc35c2	0.258566	0.00441688	0.0307646
Atg9a	0.309011	0.00441262	0.0307683
6720489N17Rik	0.594037	0.00443132	0.0308484
Tln1	0.236243	0.00444543	0.0308946
Pigv	0.383676	0.0044453	0.0309128
Tmem176a	1.48532	0.00449536	0.0311758
Cap1	0.209609	0.00451181	0.0312392
Tmem127	0.323634	0.00454547	0.0314213
Taok2	0.291573	0.0045597	0.0315027
Zfp260	0.532884	0.00457261	0.031508
Parp8	0.221814	0.00457275	0.031508
Gm36161	1.18346	0.00456743	0.0315221
Spata2	0.413892	0.00457202	0.0315239
Parp12	1.23013	0.00459024	0.0316115
Vav2	0.386262	0.00459818	0.0316322
Lrrc25	0.402818	0.00462176	0.0317204
Cybb	0.292941	0.00462124	0.0317264
Nbeal2	0.312447	0.00463334	0.0317548
Fdxr	0.333672	0.00463617	0.0317573
Ctr9	0.276682	0.0046458	0.0318063
Foxk2	0.356171	0.00465255	0.0318355
Cadm1	1.07678	0.00465682	0.0318462
Tmem131	0.285854	0.00465908	0.0318462
Lgr4	0.862884	0.0046837	0.0319633
Fam168a	0.334667	0.00472231	0.0320689
Ncor1	0.234092	0.00472418	0.0320689
Sema4c	0.477368	0.00471854	0.0320706
Efcab14	0.359331	0.0047073	0.0320731
Bcr	0.381051	0.00471162	0.032079
Syne2	0.892841	0.00471743	0.0320815
Mapk7	0.324616	0.00479095	0.0324363
Vps51	0.288341	0.00480071	0.0324852
Zeb2	0.290687	0.00480823	0.0325018
Ccdc69	0.484096	0.00486942	0.0328635
Dopey2	0.408844	0.0048903	0.032935
Stard5	0.513576	0.00492118	0.0330735
Raph1	0.459598	0.00492426	0.0330769
Ttc9c	0.550914	0.00493235	0.0330792
Gnai2	0.227041	0.00492986	0.0330792
Hcls1	0.231836	0.00496027	0.0332144
Cldnd1	0.401417	0.00496433	0.0332239
Ifi30	0.385927	0.00496687	0.0332239
Zfp397	0.526423	0.00497797	0.0332807
Zfp712	0.801182	0.00498178	0.0332889
Kif13b	0.405808	0.00498595	0.0332994
Pdp2	0.385071	0.00502101	0.0334465
Stard8	0.620646	0.00501842	0.0334483
Fam134a	0.253729	0.0050639	0.0336971
Il1rl1	1.43338	0.00507806	0.0337123
Magt1	0.242022	0.00507463	0.033716
Podxl	1.87314	0.00510382	0.03377
Numa1	0.281819	0.00509429	0.0337719
Apip	0.447446	0.0051027	0.0337871
Tmem52b	0.575574	0.00513515	0.0339423
2610301B20Rik	0.482658	0.00513458	0.0339423
Sntb1	0.568751	0.00515324	0.0340268
Spata2l	0.807081	0.00516009	0.0340544
Sulf2	1.70545	0.00519882	0.0342435
Ints3	0.344366	0.00522127	0.0343698
Gm34064	1.39149	0.00522763	0.034394
Ncor2	0.329324	0.00524348	0.0344629
Stx16	0.294856	0.00525477	0.0345017
Rpia	0.298887	0.00527754	0.0345804
Prcp	0.302927	0.0052806	0.0345828
Pdxk	0.438366	0.0052895	0.0346234
Btla	0.532494	0.00531675	0.0347486
Phc2	0.255741	0.00532171	0.0347632
Creld2	0.435215	0.0053377	0.0348146
Kmt2d	0.363049	0.00533302	0.0348194
Ccng2	0.469925	0.00535036	0.0348636
Prkci	0.319257	0.00536036	0.034909
Uros	0.501287	0.00536819	0.0349246
Zfp738	0.524544	0.0053739	0.0349263
Fbrs	0.284759	0.00537174	0.0349263
Taf1	0.243616	0.00537876	0.0349401
Ubn1	0.266521	0.00543271	0.0352371
Mitf	0.744722	0.00543582	0.0352394
Senp7	0.469471	0.00545229	0.0353138
Ttyh3	0.265494	0.00545928	0.0353379
Wdyhv1	0.485357	0.00546483	0.0353381
Slc5a3	0.788608	0.00548042	0.0354211
Axl	1.29261	0.00549404	0.0354377
Enthd2	0.413043	0.00549405	0.0354377
Lrrc8a	0.551332	0.0054906	0.035455
Lgals9	0.250534	0.00551933	0.0355829
Ap5z1	0.283494	0.0055943	0.0360119
Ywhah	0.254744	0.0056128	0.0360855
Rab43	0.447881	0.00563398	0.0361765
Tmpo	0.223624	0.0056338	0.0361765
Fer1l5	0.786757	0.00564389	0.036222
Rras2	1.73846	0.00565351	0.0362293
Gsdmd	0.297084	0.00571871	0.0365741
Atxn3	0.327055	0.00572506	0.0365964
Emilin2	0.318144	0.00572904	0.0366036
Sdf2l1	0.460863	0.00574539	0.0366715
Slc2a4rg-ps	0.628108	0.00576034	0.036718
Rcan1	0.47816	0.00577135	0.0367458
Dpp9	0.331496	0.00583586	0.0370681
Narfl	0.352861	0.00585546	0.0370801
Safb	0.287256	0.00585295	0.0371139
Nagk	0.408656	0.00585021	0.0371179
Hmox1	0.509043	0.00588674	0.0371668
Plekhn1	0.502075	0.00589052	0.0371723
Zfp708	1.40764	0.00588226	0.0371895
Slc45a4	0.424096	0.00587877	0.0371896
Xiap	0.302272	0.00590057	0.0372174
Snrk	0.400914	0.00591569	0.0372761
Vps52	0.247054	0.00605588	0.0379915
Dpysl2	0.646385	0.00609903	0.0382248
Tdrd7	0.349809	0.0061042	0.0382385
Inpp5b	0.393757	0.00616674	0.0385549
Phf11b	0.846779	0.00617711	0.0385633
Traf3ip3	0.278231	0.00617251	0.0385683
Pgpep1	0.445116	0.00622804	0.0388057
Proser3	0.484539	0.00624195	0.0388735
Pnp	0.340301	0.00625302	0.0389235
Ldlrap1	0.349664	0.00629903	0.0391339
Vav1	0.215332	0.00632092	0.039213
Cmpk2	0.549002	0.00636126	0.039425
Nrg1	0.451238	0.00637205	0.0394728
Anks1	0.291688	0.00637586	0.0394774
Cables1	1.47847	0.00639076	0.0395505
Kctd1	0.402562	0.00639806	0.0395575
Trpv2	0.317728	0.00639511	0.0395575
Fignl1	0.433041	0.00640218	0.0395639
Gm26947	0.443126	0.00641124	0.0395818
Skp2	0.354365	0.00640972	0.0395818
Taf4	0.282187	0.00643339	0.0396612
Fam111a	0.356704	0.00650846	0.0400278
Slc4a1	1.99048	0.00651795	0.0400477
Ndst1	0.432728	0.00651673	0.0400477
Fnbp1	0.255456	0.00653468	0.0401314
Sgpl1	0.349127	0.0065752	0.0403415
Rtn4ip1	0.427391	0.00658683	0.0403936
Cmtm3	0.365615	0.00662076	0.0405628
Mok	0.926244	0.00664391	0.0406852
Creb1	0.276162	0.00666019	0.040746
Cd80	1.59418	0.00666635	0.0407642
Zdhhc7	0.343708	0.00669986	0.040916
Ttf1	0.362256	0.00670861	0.0409445
Rnpep	0.281846	0.00672122	0.040997
Cyth1	0.35407	0.00678334	0.0412333
Zeb2os	0.572482	0.00680795	0.0413527
Cep350	0.371406	0.00691517	0.041827
Zfp276	0.372301	0.00697594	0.0421151
Igtp	0.791545	0.00699568	0.0422144
Vps9d1	0.35125	0.00702743	0.0423462
Tmem245	0.361079	0.00705792	0.0424701
Cbfa2t3	0.61115	0.00711124	0.0426908
Rab3il1	1.05469	0.00711588	0.0426986
Pygo2	0.478317	0.00713364	0.0427852
Zfp808	0.465114	0.007151	0.0428693
Synj1	0.326977	0.00715996	0.0429029
Tfeb	0.437465	0.00717566	0.0429769
Ptafr	0.811673	0.00722602	0.0430819
Phf8	0.322007	0.0072268	0.0430819
Slfn3	0.408954	0.00723126	0.0430885
Klrb1f	0.517105	0.0072217	0.0430916
Ddx17	0.351967	0.00721973	0.0430916
Snx30	0.40503	0.00721574	0.0430962
Smpd3	0.901141	0.00721423	0.0431124
Mdp1	0.319042	0.00725155	0.0431893
Oas1b	0.917175	0.00726961	0.0432567
Kcnh4	1.95873	0.007277	0.0432606
Fem1b	0.282437	0.00729158	0.0433071
Snord83b	1.57611	0.00730206	0.0433292
Pank2	0.35711	0.0073738	0.0436604
Dok3	0.19788	0.00737491	0.0436604
Abca6	2.40157	0.0073683	0.0436616
Crocc	0.406838	0.00741124	0.0438553
Cars2	0.311987	0.00742299	0.0439045
Rbm5	0.298485	0.00744124	0.0439756
Hk2	0.356877	0.00748677	0.0441393
E030030I06Rik	0.65115	0.00751175	0.044185
Taf12	0.310295	0.00750957	0.044185
Clip2	0.389259	0.0075078	0.0441924
Exoc8	0.5117	0.00749975	0.0441955
Tyk2	0.268628	0.00750629	0.0442023
Mtch1	0.22135	0.00754279	0.0443216
Zfp809	0.452274	0.00754172	0.0443269
Ccdc71	0.294853	0.0075745	0.0444521
Nfatc2ip	0.377815	0.0075862	0.0444631
Usp21	0.359821	0.00758679	0.0444631
Ceacam1	0.360536	0.00758014	0.0444648
Tmem94	0.324701	0.00760554	0.0445527
Plekhm1	0.365048	0.00761343	0.0445785
2023-09-08	1.8102	0.00761911	0.0445914
Git2	0.277147	0.00762898	0.0446042
Gnb2	0.203182	0.00762509	0.0446061
Gm4944	0.491116	0.00763682	0.0446137
Gbp7	0.930147	0.00766245	0.0447023
Slitrk2	0.775575	0.00765925	0.0447023
Lrrc45	0.310332	0.00768096	0.0447899
Ehbp1l1	0.412346	0.00768807	0.044811
A630034I12Rik	0.537081	0.00771459	0.044904
Ercc6l	0.366718	0.00772366	0.0449163
Zmat1	0.93724	0.00773344	0.04495
Creb3	0.468289	0.00776366	0.0449877
Lynx1	1.12855	0.00774957	0.0450048
Ccng1	0.380439	0.00775292	0.0450048
Wee1	0.253461	0.00776048	0.0450061
Lyz1	1.38526	0.00775798	0.045008
Mob3b	0.582429	0.00779389	0.0450388
Bst1	1.42452	0.00778076	0.0450563
LOC108167440	0.273636	0.00780959	0.0450686
Dyrk1b	0.5773	0.00784163	0.0451925
Klhl18	0.325181	0.00786316	0.0452962
Itgad	1.22255	0.00792989	0.0455492
Zfyve1	0.420877	0.00793195	0.0455492
Wsb1	0.218479	0.0079146	0.0455516
Mprip	0.232833	0.00794649	0.0456123
Ebi3	0.389941	0.007967	0.0457096
Fam49a	0.452077	0.00799224	0.0458338
Gm30604	1.73667	0.00800977	0.0458544
Dnajb5	0.757642	0.00801013	0.0458544
Bard1	0.36209	0.00810739	0.0462872
Aim1	0.65563	0.00812363	0.0463037
Kmt2c	0.3891	0.0081737	0.0464795
Fam120b	0.392	0.00823071	0.0467237
Jrkl	0.464847	0.0082246	0.0467276
D17H6S53E	0.558023	0.00826818	0.0469127
Espn	1.32779	0.00834894	0.0472664
Fads2	0.744751	0.00835544	0.0472823
Vcpip1	0.238433	0.00836112	0.0472936
Dhdds	0.277628	0.0083739	0.0473241
Ppp1r3b	0.456796	0.00839108	0.047375
Pcolce	0.828058	0.00840142	0.0473961
Lysmd1	0.62306	0.00840849	0.0474151
Rhoq	0.411914	0.00842271	0.0474555
Obfc1	0.447549	0.00842824	0.0474639
Abca8b	1.53911	0.00844168	0.0475004
Comt	0.257752	0.00844213	0.0475004
Zbtb40	0.453137	0.00845714	0.0475432
Gm33315	1.39161	0.00846697	0.0475775
Rab10	0.332737	0.00849351	0.0476849
5430427O19Rik	0.464075	0.00852761	0.0478554
Dnajb14	0.499617	0.00857027	0.0480107
Mfsd6	0.598352	0.00859716	0.0480564
1110034G24Rik	0.572512	0.00859561	0.0480564
Erp29	0.241163	0.00860882	0.0480809
Dscr3	0.333918	0.0086182	0.0481111
Arhgap9	0.24269	0.00866866	0.0483297
Ubqln2	0.343761	0.00871771	0.048578
9130221H12Rik	0.585922	0.00877522	0.0488388
Itpripl1	0.391875	0.00878588	0.0488596
Pou2f2	0.460872	0.00880628	0.048948
Lgmn	0.652786	0.00882238	0.048995
Slco4c1	1.22503	0.00884095	0.0490638
Cc2d1a	0.301755	0.00885511	0.0491129
Nme3	0.422033	0.00889139	0.0492928
Wfs1	0.857529	0.00891074	0.0493788
Mtm1	0.476071	0.0089273	0.0494491
Gpx3	0.300949	0.00894675	0.0494501
Sdccag3	0.361662	0.00901011	0.0497574
Insig2	0.465134	0.00902555	0.0498212
Uba6	0.400039	0.00907079	0.0499691

## Sheet: UP_MLL-AF9-2022
	Log2 FC	p.value	FDR		Table S4: Upregulated genes in MLL-AF9-2022 compared to MLL-AF9-2021 (FDR<0.05)
Slpi	-1.35481	5.97382e-11	1.53205e-07
Mgam	-1.71086	9.21036e-11	1.96841e-07
Stag3	-1.27556	3.0376e-10	3.89512e-07
Pcdh7	-1.83575	6.56382e-10	6.48236e-07
Morc1	-4.9487	7.06723e-10	6.47308e-07
Gm32333	-6.70079	8.65047e-10	6.57317e-07
Nrxn1	-3.17635	8.71434e-10	6.57317e-07
Trpm2	-1.98242	1.14519e-09	8.11045e-07
Slfn4	-0.91826	1.20925e-09	7.44464e-07
Sec16b	-2.06834	1.2192e-09	7.44464e-07
Igf1r	-1.1992	4.11875e-09	2.11259e-06
Nos1	-6.30977	4.77299e-09	2.354e-06
Gm7972	-2.02621	5.52099e-09	2.62206e-06
Gem	-1.4924	5.85009e-09	2.67913e-06
Mcpt8	-1.49011	6.42996e-09	2.84315e-06
Klrb1b	-6.63151	7.38052e-09	3.15468e-06
Gm15453	-1.02195	9.19715e-09	3.68547e-06
Cpne8	-5.60035	1.11522e-08	3.97237e-06
Etv4	-2.44806	1.37952e-08	4.53581e-06
Fam169b	-2.25351	1.57676e-08	5.05469e-06
Gm33741	-5.9962	2.04688e-08	6.10398e-06
Cacna1f	-1.59052	2.16344e-08	6.25434e-06
Itih5	-0.926682	2.8209e-08	7.53592e-06
Clstn3	-2.22998	3.2262e-08	8.29747e-06
1700080G11Rik	-2.3471	3.46946e-08	8.45867e-06
Strc	-1.08939	3.49613e-08	8.45867e-06
Ash2l	-0.893508	6.713e-08	1.3884e-05
Rnf217	-1.49746	9.72408e-08	1.88187e-05
Otogl	-2.34483	1.13245e-07	2.04526e-05
Plekhh2	-0.920936	1.49831e-07	2.56171e-05
Fbxo17	-2.08883	1.62411e-07	2.66999e-05
Slc16a3	-1.21816	1.67984e-07	2.72665e-05
9330111N05Rik	-5.69863	2.31293e-07	3.53816e-05
Dock9	-2.06288	2.31775e-07	3.50926e-05
Serpine2	-1.4353	2.45899e-07	3.66646e-05
Mzb1	-1.37716	2.81972e-07	4.06262e-05
Sfmbt2	-2.13091	3.06186e-07	4.31453e-05
Nedd4	-0.857615	3.10887e-07	4.33316e-05
Gsr	-0.698006	3.92141e-07	5.08675e-05
Gm17745	-0.999376	4.01824e-07	5.10157e-05
Hgf	-1.17489	4.81835e-07	5.94094e-05
Gm31560	-1.15734	5.52889e-07	6.62588e-05
Cela1	-1.1481	5.60946e-07	6.60337e-05
C130026I21Rik	-1.3231	5.99429e-07	6.92475e-05
Man1a	-0.70105	6.1082e-07	6.93146e-05
Ccdc154	-0.96888	8.07546e-07	8.48356e-05
Clec12a	-0.630249	8.28106e-07	8.49504e-05
Egln3	-0.736888	8.5021e-07	8.58444e-05
Rhoj	-1.79071	9.28051e-07	9.10982e-05
Clec4d	-1.06186	9.3066e-07	9.10982e-05
Atg9b	-1.61189	1.11835e-06	0.00010099
Adgrv1	-5.41373	1.1685e-06	0.000103775
2023-09-01	-0.700579	1.19782e-06	0.000103085
Gm31259	-1.5091	1.25125e-06	0.000106257
Pygl	-0.637876	1.27462e-06	0.000106826
Laptm4b	-1.38275	1.32896e-06	0.000110657
Cgnl1	-0.475091	1.37433e-06	0.000113697
Gm10451	-2.32915	1.45321e-06	0.000117198
Gtf2ird1	-0.813812	1.48892e-06	0.000118587
Pxt1	-1.73286	1.54435e-06	0.000120751
Rev1	-0.773658	1.58802e-06	0.000122817
Gm32639	-6.89778	1.58993e-06	0.000122817
Aff2	-1.49196	1.59957e-06	0.000122822
Gm12865	-1.38139	1.79188e-06	0.000134064
Rbm3	-0.641468	1.91286e-06	0.000139854
Padi4	-0.96992	1.99893e-06	0.000143791
Dstn	-0.548543	2.31525e-06	0.000158762
LOC102635169	-0.892631	2.34952e-06	0.000160255
Oxtr	-1.95898	2.562e-06	0.000172908
1810006J02Rik	-0.969269	2.60356e-06	0.000174771
Prox1	-2.90666	2.8199e-06	0.000183551
Celsr3	-0.72003	2.94106e-06	0.000187628
Slc15a2	-4.6581	3.08988e-06	0.000194223
Gm9926	-0.998464	3.34792e-06	0.000207393
Rapgef5	-2.05979	3.47151e-06	0.00021293
Kifap3	-0.701709	3.51719e-06	0.00021274
Pdk1	-0.547502	3.54971e-06	0.000213699
Ero1l	-0.488092	3.74788e-06	0.00022216
Stfa1	-1.73	4.3832e-06	0.000247603
Rbakdn	-2.83086	4.42909e-06	0.000247208
Ggnbp1	-1.19005	4.43406e-06	0.000247208
Eps8l2	-1.55629	4.75425e-06	0.000260975
Zfp385b	-4.11851	5.15053e-06	0.000278672
Flt1	-1.15485	5.20199e-06	0.000280273
Sestd1	-3.82224	5.28294e-06	0.000281092
Nt5dc1	-0.588059	5.42966e-06	0.000287705
Fer	-1.50294	5.77933e-06	0.000303723
Fhdc1	-2.15026	5.83936e-06	0.000305625
Tln2	-0.800696	5.93209e-06	0.000306723
Pycr1	-0.602063	6.74401e-06	0.000339131
S100a6	-1.17542	6.77354e-06	0.000339285
Dnmt3l	-1.17876	6.90142e-06	0.000343943
Lgr6	-1.33725	7.00789e-06	0.000345624
Ift57	-0.529875	8.14607e-06	0.000394177
Ctsg	-0.517645	8.20134e-06	0.00039536
Pglyrp1	-0.792003	8.29038e-06	0.000398156
Phactr1	-1.17435	8.55845e-06	0.000407974
Trmt6	-0.562901	8.65891e-06	0.000409717
Col4a1	-2.80277	9.77442e-06	0.000452481
Eml5	-1.403	9.83378e-06	0.000453312
Serinc2	-1.68313	9.92983e-06	0.000451661
D630045J12Rik	-1.57968	1.02123e-05	0.000456764
Agl	-0.666767	1.03183e-05	0.000457824
Atxn1	-1.26542	1.03671e-05	0.000456828
Pmaip1	-0.644729	1.14498e-05	0.000497698
Apbb1	-2.34717	1.17532e-05	0.00050916
Ppfibp1	-0.786017	1.20841e-05	0.000521734
Tex14	-3.29403	1.25361e-05	0.000535835
Uhrf1bp1l	-0.529641	1.36013e-05	0.000564432
Cfap44	-2.09153	1.50034e-05	0.000612705
Slc37a4	-0.540821	1.5444e-05	0.000622887
Sdr39u1	-1.05423	1.69253e-05	0.000667794
Snhg6	-0.678941	1.70409e-05	0.000670292
Fmnl2	-1.73139	1.76338e-05	0.000688507
St14	-0.736929	1.7665e-05	0.000688507
Elk3	-0.503127	1.83359e-05	0.000712489
Pde1b	-0.63319	1.8618e-05	0.000721265
Cd24a	-0.418977	2.01846e-05	0.000763501
Celf4	-1.20984	2.03135e-05	0.00076612
Plekha5	-1.15384	2.07407e-05	0.000779936
Tacc2	-2.2577	2.10673e-05	0.000786828
Nell1	-3.10128	2.11081e-05	0.000786828
Gm996	-1.9929	2.17383e-05	0.000799369
Taf1b	-0.564023	2.31674e-05	0.000841573
Hebp2	-1.49383	2.33322e-05	0.000843
Oaf	-0.599539	2.34888e-05	0.000844867
Ccdc180	-0.696448	2.35216e-05	0.000844867
Hpgd	-0.404499	2.36326e-05	0.000846483
Fam213b	-1.7048	2.4036e-05	0.000853778
Rnf125	-0.751862	2.42035e-05	0.000857351
Tnfrsf26	-0.87092	2.57177e-05	0.000899493
Mapk6	-0.477996	2.5884e-05	0.000900452
Gm33424	-2.58336	2.6685e-05	0.000914926
Map3k15	-0.939479	2.78239e-05	0.000943877
Etv5	-0.822805	3.01895e-05	0.00100415
Ciapin1	-0.533329	3.0227e-05	0.00100415
Tmem248	-0.4476	3.03665e-05	0.00100617
LOC102636203	-1.19669	3.06437e-05	0.00101014
Rnf4	-0.402451	3.1522e-05	0.00102693
Snhg3	-0.688939	3.1752e-05	0.00103078
Ankrd28	-0.525762	3.40547e-05	0.00108358
Pmm1	-0.705624	3.49346e-05	0.00110336
Plaur	-0.636294	3.56631e-05	0.00111849
Glt1d1	-1.39025	3.57586e-05	0.00111837
BC026585	-0.886566	3.60745e-05	0.00112551
Marcksl1	-0.706527	3.67452e-05	0.00114088
Zcchc11	-0.729163	3.70771e-05	0.00114716
Hnrnpk	-0.379499	3.72634e-05	0.00114587
Dusp9	-1.55327	3.7506e-05	0.00115057
Irx2	-1.6908	3.90341e-05	0.00117773
Myo10	-0.863571	4.16722e-05	0.0012389
Padi3	-1.30898	4.28844e-05	0.00126855
Tubb6	-1.22981	4.29347e-05	0.00126855
Pxylp1	-0.440122	4.31523e-05	0.00127003
Mef2c	-0.609393	4.31827e-05	0.00127003
Gm973	-2.71772	4.58777e-05	0.00132354
Eif4ebp1	-0.560155	4.59776e-05	0.00132191
Cc2d2a	-2.55817	4.67302e-05	0.00133755
Arfgef3	-1.92838	4.69798e-05	0.00133575
Pak1ip1	-0.457033	4.90149e-05	0.0013844
Kit	-0.661306	4.9694e-05	0.0014005
Rltpr	-0.680942	5.00332e-05	0.00140696
Ddx3x	-0.416096	5.22384e-05	0.00145304
Ppcdc	-0.457367	5.51971e-05	0.00152871
Star	-1.31052	5.54686e-05	0.00153292
Gm39089	-2.48889	5.76304e-05	0.00158357
Taf9	-0.546944	5.7672e-05	0.00158357
Rad18	-0.454002	5.79128e-05	0.0015834
Rtel1	-0.423048	5.80739e-05	0.00158115
Hist1h2ap	-1.11914	5.90486e-05	0.00159406
Runx2	-0.796533	5.95645e-05	0.00160461
Hoxa6	-0.56615	6.06037e-05	0.00162238
Kcnh6	-0.649278	6.16846e-05	0.00164445
Odc1	-0.675084	6.28477e-05	0.00167198
LOC108168891	-1.08031	6.37875e-05	0.00168997
Adcy6	-1.43462	6.62101e-05	0.00172213
Dgkh	-1.05522	6.8454e-05	0.00176973
Dnajb4	-1.11304	6.86842e-05	0.00177211
BC100530	-1.33109	6.96215e-05	0.00178195
Lacc1	-0.648044	7.27781e-05	0.00184434
Phpt1	-0.500571	7.308e-05	0.00184833
Acsbg1	-2.96406	7.33625e-05	0.00185183
Bcap29	-0.408191	7.51281e-05	0.00187791
Ubxn8	-0.570115	7.58348e-05	0.00188821
Smim4	-0.636184	7.61746e-05	0.00188934
Lonrf3	-0.83606	7.74645e-05	0.00191081
Chst13	-0.956839	8.39351e-05	0.0020462
Eaf1	-0.441676	8.50028e-05	0.00206829
Lama5	-2.30326	8.54438e-05	0.00207116
Pi4k2b	-0.461277	8.76863e-05	0.00210562
Nrg2	-0.492934	8.8111e-05	0.00211186
Samsn1	-0.551796	8.91595e-05	0.00213035
Alkbh3	-0.511673	8.92146e-05	0.00213035
Glt8d2	-2.12416	9.08148e-05	0.00216052
Gm38675	-2.08128	9.09871e-05	0.00216061
5830444B04Rik	-2.378	9.17824e-05	0.00217006
Fus	-0.400993	9.2833e-05	0.00218022
Gng12	-0.444841	9.31739e-05	0.00218422
Blm	-0.498529	0.000100454	0.00232395
Chd7	-0.476181	0.000100584	0.00232005
Gla	-0.63096	0.000100596	0.00231678
2410002F23Rik	-0.402739	0.0001021	0.00234629
Cdk17	-0.52205	0.000102795	0.00235804
Fech	-0.522892	0.000103784	0.00237223
Nhsl1	-1.55143	0.000105061	0.00238864
Gpi1	-0.366199	0.000107906	0.00243463
Pde8a	-0.692856	0.000108663	0.00244453
Sos2	-0.491548	0.000109822	0.00246197
Col17a1	-3.26338	0.000110091	0.0024594
Clic4	-0.62552	0.000111365	0.00247492
Cldn11	-2.91786	0.000116396	0.00256892
Espnl	-1.43266	0.000116733	0.00257158
Eno1b	-0.538424	0.000116917	0.00257158
Fsd2	-2.22971	0.000119032	0.00260199
Susd1	-0.364234	0.000120258	0.00261466
Cldn12	-0.986194	0.000122569	0.00265295
Gm5148	-0.341279	0.000123774	0.0026688
Arsb	-0.532256	0.000124914	0.00267855
Iqcg	-0.820046	0.000125761	0.00269221
Galnt6	-0.52217	0.000126443	0.0027023
Slc28a2	-0.706655	0.000128027	0.00272254
Sipa1l1	-0.614318	0.000128526	0.00272412
F11r	-2.26229	0.000131077	0.00276904
Ccdc63	-1.02308	0.0001319	0.00278183
Cirbp	-1.1369	0.000132678	0.00278907
Fbp1	-0.975683	0.000133168	0.00279478
Vat1	-0.592289	0.000135186	0.00281412
Rpl14-ps1	-0.357332	0.000139308	0.0028812
Cass4	-0.611409	0.000139557	0.00287872
Prrg4	-1.95601	0.000139637	0.00287872
Gm5483	-1.1781	0.000140796	0.00289796
Tomm70a	-0.357577	0.00014333	0.00293598
Cxxc5	-1.02474	0.000145356	0.00296392
Slc2a1	-0.565956	0.000145388	0.00295924
Gm16158	-2.67587	0.000150091	0.00302278
Ahcyl2	-0.466773	0.000150328	0.00301799
Sh3rf1	-0.605735	0.000151694	0.00303933
Cdc42bpg	-0.399045	0.000153198	0.00305514
Lmbr1	-0.993199	0.000154269	0.00306221
LOC108169069	-0.710052	0.000156635	0.00309276
Farp1	-3.20335	0.000156772	0.00309276
Atp6v0c-ps2	-0.370767	0.000160342	0.00314864
Hp1bp3	-0.315602	0.000161257	0.00315694
C230014O12Rik	-0.847286	0.000162806	0.00317757
2210010C04Rik	-1.57116	0.000164319	0.00319737
Ceacam16	-1.20447	0.000164679	0.00319952
Srsf5	-0.42864	0.000165127	0.00320006
Commd10	-0.554144	0.000165206	0.00320006
Cnbp	-0.379878	0.000168769	0.00325869
Gm26799	-0.952356	0.000169738	0.00326319
Ccdc115	-0.473516	0.000170341	0.003265
Jmjd1c	-0.602651	0.000176916	0.00337086
Slc35f3	-1.60363	0.000182465	0.0034663
Bfsp1	-1.43106	0.000184438	0.00347541
Vcl	-0.572339	0.000184571	0.00347541
Cfap74	-2.64163	0.000186975	0.00351038
Ppp2cb	-0.435893	0.000189901	0.00353939
Ndufv3	-0.517223	0.000192216	0.00356723
Slain1	-1.06184	0.000192229	0.00356723
Mpdu1	-0.45424	0.000195559	0.00361856
Atp6ap2	-0.3927	0.000196455	0.00362988
Cebpe	-1.10129	0.000199994	0.00367937
Nfkbia	-0.539879	0.000201	0.00369258
Gmps	-0.433762	0.000201902	0.00369824
Stau2	-0.521761	0.000211321	0.00382736
Nmd3	-0.523691	0.000213305	0.00385785
Mzf1	-0.640639	0.000214825	0.00387441
Rilpl2	-0.452015	0.000217451	0.00390528
Chst11	-0.518482	0.000220401	0.00395274
Fam204a	-0.489768	0.000221377	0.00396469
S100a11	-0.400945	0.000233798	0.0041466
Htatip2	-0.499975	0.000234867	0.00415981
Srgn	-0.433234	0.000236269	0.00417887
Aifm2	-0.791238	0.000238477	0.00420053
Ulbp1	-0.555203	0.00024082	0.00421982
Mthfd1l	-0.435032	0.000241662	0.00422761
Bnip3	-0.908172	0.000242804	0.00423601
Gm34679	-1.61744	0.000243264	0.00423827
Eno1	-0.532663	0.000244304	0.00424758
Lrrc29	-1.5609	0.000246124	0.00425917
Pspc1	-0.406983	0.000253933	0.00436486
Cbx4	-0.399899	0.000254797	0.00436799
Glis3	-0.777932	0.000255794	0.00437341
Gm6958	-1.88102	0.000255795	0.00437341
Tmem82	-1.07099	0.000259347	0.00442235
Gstt2	-0.769901	0.000259977	0.0044272
Retsat	-0.470135	0.000261153	0.00444134
Atp6v0c	-0.406424	0.000263319	0.00447224
Xrn2	-0.306661	0.000266254	0.00451014
Mrpl2	-0.450355	0.00026859	0.00453773
Gm1110	-0.848296	0.000269393	0.0045453
Psat1	-0.397834	0.000271837	0.00458035
Rtn4r	-0.831839	0.000272442	0.00457867
Clec18a	-1.16971	0.000277433	0.00464429
Maff	-1.19609	0.000278525	0.00465649
Cyp4f13	-0.638527	0.00028176	0.00469222
Tmem9	-0.838455	0.000283795	0.00471997
Myo18b	-0.448672	0.000284702	0.00472893
Aoc2	-0.694959	0.00028702	0.00474898
Dnajc6	-0.866652	0.000289958	0.00478844
Trem1	-0.548544	0.000292911	0.00482156
Parl	-0.371408	0.000298256	0.00488035
Prkg1	-2.20955	0.000298385	0.00488035
Snrpe	-0.539941	0.000299799	0.00489518
Bspry	-3.51598	0.000303426	0.00492511
Afap1l1	-0.822318	0.000304159	0.00493026
Fosl1	-3.22642	0.000306995	0.00495001
Hopx	-0.574454	0.000307695	0.00495054
Upk1a	-1.98632	0.000311417	0.00499162
Gm30716	-1.63353	0.000312488	0.00499822
Insig1	-0.594545	0.000315093	0.00502543
Pfn2	-2.06174	0.000316094	0.00503512
Tdg	-0.449452	0.000316915	0.00504194
St7	-0.505208	0.000320496	0.00509258
LOC105244208	-0.335566	0.000322907	0.0051119
Fbxl4	-0.69098	0.000323759	0.00511275
Snhg4	-0.601373	0.000324721	0.00512165
Eif2b3	-0.589461	0.000328346	0.00516457
Psmb5	-0.475416	0.00032974	0.00516316
Adgre5	-0.377133	0.000330991	0.00516966
Gm38708	-0.448687	0.00033294	0.00519379
Pcsk6	-2.92946	0.000333355	0.00519333
Psma8	-0.629351	0.000333721	0.00519333
Cd81	-0.341946	0.000334372	0.00519715
Tma16	-0.685454	0.000337737	0.00523676
Gm42056	-3.02236	0.000341053	0.00526634
Vmn2r96	-1.53829	0.000341287	0.00526634
Pgm2	-0.421171	0.000342657	0.00527937
Zfp518b	-0.420896	0.000342955	0.00527937
Asph	-0.808957	0.000345146	0.00530672
Gm12070	-0.347736	0.000347533	0.00533064
Pla2g12a	-1.12909	0.000350516	0.00535762
Iars2	-0.401411	0.000351978	0.00537312
Mrps10	-0.429022	0.000354137	0.00539323
Hsd17b7	-0.804343	0.000357488	0.00543136
Hist1h2bj	-0.930086	0.000361151	0.00547404
Gm41640	-0.912542	0.000369493	0.00557412
Ak4	-2.32928	0.000374027	0.00560997
Mtfr2	-0.391705	0.000376245	0.0056362
Slc2a9	-0.738831	0.000378953	0.00566522
Gnai3	-0.350655	0.000381546	0.00568243
Nol6	-0.382392	0.000384557	0.00570078
Arl2bp	-0.571228	0.000387593	0.00573915
Tmc3	-0.903986	0.00038814	0.00573881
Cirh1a	-0.534844	0.000388465	0.00573849
Rpl10a	-0.370711	0.000388941	0.00573263
Mif	-0.655407	0.000390039	0.00574125
Mxi1	-0.445479	0.000390421	0.00574125
Tmem135	-0.424701	0.000393707	0.00577633
4921507P07Rik	-1.10277	0.000405126	0.00593491
Eef1b2	-0.312719	0.000405442	0.00593491
Cab39	-0.367026	0.000407667	0.00596068
Trub2	-0.396008	0.000409324	0.00597483
Nin	-0.306365	0.000411572	0.00599725
Smpd1	-0.407116	0.000413721	0.00601491
Apmap	-0.408591	0.000417332	0.00606054
Snhg17	-0.609128	0.000420668	0.00610207
Tnk2	-0.525557	0.000421476	0.00610688
Fkbp11	-0.770765	0.000424652	0.0061425
Als2cl	-1.25735	0.000424939	0.00613148
Tsr2	-0.559459	0.00042607	0.00613876
Ube2e3	-0.51215	0.000426919	0.00614409
Vdac2	-0.36325	0.000428805	0.00616431
Med10	-0.45487	0.000430845	0.00617979
Acpp	-0.758066	0.000432007	0.00618261
Tfcp2l1	-0.719255	0.000433748	0.00620061
Pfkp	-0.416858	0.000435212	0.00621462
Adamts13	-1.06392	0.000449185	0.0063857
Snx4	-0.343161	0.00045645	0.00646033
Chrm4	-2.26316	0.000457699	0.00646863
Rpl14	-0.342778	0.00047126	0.00661156
Nt5e	-0.704628	0.00047198	0.00661443
Scml4	-1.1283	0.000475109	0.00663447
Tcam1	-0.990475	0.00047548	0.00663447
9330159M07Rik	-0.813469	0.000481985	0.00669526
Shfm1	-0.377579	0.000487727	0.00675391
Pcdhgb2	-1.76827	0.000491467	0.00679159
Pkm	-0.344213	0.000491507	0.00679159
Phykpl	-0.650128	0.000500867	0.00689122
Clec4e	-0.395072	0.000506923	0.00694473
Asah2	-0.914806	0.000509325	0.00696973
Pes1	-0.336017	0.000511793	0.00698162
Afap1	-0.423113	0.000517172	0.00704002
Cenpw	-0.608698	0.000519402	0.00706288
Tsc22d2	-0.447259	0.000520332	0.00706054
Lgi2	-3.09318	0.00052354	0.00709657
Rem2	-1.59148	0.000531307	0.00717153
Acvr2a	-1.68484	0.000553058	0.00742604
Gnb5	-1.18096	0.000555651	0.00745305
Nol4l	-1.10865	0.000556541	0.00745718
A930003A15Rik	-1.5233	0.000560348	0.00748473
Sgms2	-0.336363	0.000568149	0.00756529
Cenpa	-0.329198	0.000575755	0.00765067
Spint2	-0.421999	0.000590083	0.00780065
Atf4	-0.596524	0.000592218	0.00781417
Bhlhe40	-1.65989	0.000594598	0.00782807
Amotl1	-0.802206	0.000598354	0.00786137
Hmgb3	-0.611758	0.00060428	0.00791936
Copg1	-0.284393	0.000613535	0.00801973
Xylt1	-0.595913	0.000620818	0.00809843
1700112J05Rik	-2.42285	0.000627144	0.00815605
Fam135a	-1.98009	0.000632261	0.00819832
Bmx	-0.462455	0.00065375	0.00842516
Ccdc78	-1.28144	0.000654597	0.0084276
Gstcd	-0.37257	0.000656339	0.00844156
Cdh17	-0.924179	0.000660767	0.00847625
Noct	-0.501935	0.000661019	0.00847625
2810025M15Rik	-0.889196	0.000663437	0.00848548
Rps8	-0.492195	0.000663724	0.00848548
Satb2	-1.33398	0.000670785	0.0085464
Atxn10	-0.368979	0.000693629	0.0087716
Serpinb6a	-0.926576	0.000695155	0.00877638
Chd9	-0.434339	0.000695376	0.00877638
Elovl4	-0.942833	0.000696569	0.00878279
LOC108167922	-0.368126	0.000702122	0.00883543
Nop14	-0.389841	0.00070331	0.00884011
Ckmt1	-1.4677	0.000704672	0.00884149
Pex3	-0.61441	0.000712755	0.00893417
Dync2h1	-0.581676	0.000714456	0.00893802
Tmem40	-0.669311	0.000721813	0.00900687
Gm9794	-0.328901	0.000731222	0.00909036
Nr4a1	-0.87415	0.000733707	0.00910777
Pax8	-1.25931	0.000734552	0.00910944
Rps26	-0.409166	0.000735597	0.00911358
Tmx4	-0.376053	0.000736523	0.00910895
Prdx6	-0.333407	0.000736643	0.00910895
Cd200r4	-1.11075	0.000738857	0.00911873
Sf3b3	-0.296736	0.000751563	0.00924884
Alg5	-0.427862	0.000762325	0.00936331
Angptl8	-1.28024	0.000769452	0.00943278
A530032D15Rik	-1.09381	0.000771219	0.0094454
Lars	-0.372689	0.000774725	0.00947929
Gprc5b	-1.92879	0.000785311	0.00958139
Gm15421	-0.410695	0.000786552	0.0095783
Eef1a1	-0.264135	0.000789995	0.00960199
Ptprcap	-0.475366	0.000791472	0.00960647
Hist1h2ao	-1.03815	0.000791861	0.00959853
E130018N17Rik	-1.74874	0.000794492	0.00962018
Aspa	-2.57474	0.000803705	0.00971339
B230118H07Rik	-0.631639	0.000815081	0.00982311
Cdkn2aipnl	-0.337476	0.000817265	0.0098372
Prim2	-0.418845	0.000817785	0.0098372
Gm42226	-0.465861	0.000819952	0.00985403
Smyd2	-0.429565	0.000823287	0.00987302
Hspa9	-0.314826	0.000823843	0.00986962
Hsd17b12	-0.341032	0.000825645	0.00987616
Oit3	-2.02648	0.000830089	0.00991083
Noxred1	-1.26137	0.000848855	0.0100786
Cct2	-0.285372	0.000856358	0.0101583
Pabpc4	-0.367276	0.000861395	0.0101918
Smek1	-0.304971	0.00086157	0.0101902
Tnpo1	-0.356402	0.000862233	0.0101902
Wdr43	-0.296999	0.000869	0.0102472
Smg5	-0.280422	0.000869452	0.0102472
2610524H06Rik	-0.591584	0.000880495	0.0103488
Hist1h2bb	-1.89358	0.000883774	0.0103697
Thumpd1	-0.325583	0.000892661	0.0104631
Hmgn1	-0.419556	0.000895082	0.0104548
Hddc2	-0.560453	0.000907119	0.0105604
Pgk1	-0.469744	0.00090866	0.0105637
Hnrnpdl	-0.419091	0.000914369	0.0106192
Rps5	-0.276102	0.000932821	0.0107762
Far2	-0.729623	0.000935039	0.0107824
Cd63	-0.70723	0.000940529	0.0108359
Acsl1	-0.335217	0.00094192	0.0108422
H3f3b	-0.469234	0.00095892	0.010969
D5Ertd605e	-0.746293	0.000971553	0.011074
Btnl9	-0.880407	0.000972567	0.0110757
Aldh1a2	-2.01507	0.000974041	0.0110732
Rpl29	-0.285189	0.00097598	0.0110752
D130020L05Rik	-1.44968	0.000982296	0.0111174
Rpl8	-0.273639	0.000995106	0.0112425
Dnah12	-3.10271	0.00100415	0.0113327
Mgst1	-0.663852	0.00100486	0.0113327
Pgls	-0.317794	0.00100647	0.011341
Rsl1d1	-0.336705	0.00101562	0.0114056
Ctsl	-0.668822	0.00101577	0.011401
Tk1	-0.323083	0.00102149	0.0114398
Lgalsl	-0.76253	0.00103841	0.0115888
Trib1	-1.3124	0.00104746	0.0116695
Hist1h3i	-1.03396	0.00105422	0.0117346
Spred2	-0.410385	0.00105894	0.0117463
Ahi1	-0.573696	0.00106343	0.0117859
Gm4604	-0.423539	0.00106867	0.0118338
Rpl32	-0.296043	0.00107309	0.0118521
Mlkl	-0.357385	0.00107645	0.0118585
Hif1a	-0.330955	0.00107768	0.0118521
Cd53	-0.350984	0.00107771	0.0118521
Gm39749	-1.55819	0.00107988	0.0118556
Gm8430	-0.395419	0.00108307	0.0118702
Klf9	-0.835477	0.0010917	0.0119546
Eny2	-0.380824	0.00109315	0.0119501
Polr3g	-0.545762	0.00109743	0.0119867
Trpm1	-2.72695	0.00109979	0.0120022
Hmga1-rs1	-0.345856	0.00110617	0.0120315
Ldha	-0.446538	0.00110622	0.0120315
Sap18b	-0.37142	0.00112001	0.0121213
Aldoa	-0.341368	0.00112015	0.0121213
Etf1	-0.289461	0.00112358	0.0121379
Pcdhb22	-1.19765	0.00112504	0.0121332
Mri1	-0.380019	0.00112713	0.0121456
Mrpl57	-0.357866	0.0011327	0.012185
Dpy19l3	-0.489431	0.00114257	0.0122707
Flywch2	-1.92327	0.00114538	0.0122906
Rapsn	-0.769077	0.00116012	0.0124275
Rap1gap	-0.829875	0.00116105	0.0124275
Lin7c	-0.380829	0.00116654	0.012455
Gm5088	-0.359268	0.00117313	0.0124942
Gm14586	-0.310115	0.00117415	0.0124947
Slc22a4	-0.39251	0.0011808	0.0125402
Hist1h1c	-1.0457	0.0012094	0.0127745
Lrrk2	-0.469435	0.00122592	0.0129276
Gas2	-0.814316	0.00123349	0.0129754
1810008I18Rik	-1.87104	0.00123476	0.0129688
Asns	-0.941633	0.00123727	0.0129832
4930413G21Rik	-0.552919	0.00124332	0.0130041
Gm36028	-1.71766	0.0012529	0.0130617
Adam3	-0.601242	0.00125565	0.0130797
Bola2	-0.472008	0.0012623	0.013117
Calm2	-0.29083	0.0012698	0.0131588
Snhg15	-0.567833	0.00127042	0.0131588
3110082I17Rik	-0.485486	0.00127259	0.0131706
Il18rap	-0.511986	0.00128532	0.0132489
Alkbh1	-0.431791	0.00130238	0.0133625
Tsr1	-0.388916	0.0013084	0.0134114
Jam3	-1.2705	0.00132124	0.0135322
Zcchc4	-0.35125	0.00133325	0.0136334
Wdr45b	-0.375652	0.00134516	0.0137102
Ptpn3	-0.71992	0.00134706	0.0137048
Gm30948	-2.7563	0.00134796	0.0136965
Lpcat4	-0.636672	0.00135668	0.0137418
Prss57	-0.403398	0.00136184	0.0137828
Hook1	-0.523606	0.00136395	0.0137934
Ints9	-0.360786	0.00136933	0.0138259
Gm32618	-0.756189	0.0013715	0.013826
Glrx	-0.40697	0.00137735	0.0138645
Kars	-0.331216	0.00138234	0.0138916
Ssr4	-0.280774	0.00138801	0.0139377
4930432K21Rik	-1.14215	0.00141394	0.0141427
1110038B12Rik	-0.484399	0.00141818	0.0141741
Rnf7	-0.423433	0.00142122	0.0141933
Ddx1	-0.365231	0.00142324	0.0142025
Ing2	-0.513394	0.0014325	0.0142616
Rrp15	-0.342761	0.00144538	0.0143564
Nkg7	-0.742083	0.00144824	0.0143737
Pawr	-1.25224	0.00146489	0.0145277
Slc20a2	-0.39964	0.00147202	0.0145758
Gm7334	-0.756078	0.0014737	0.0145812
Ezr	-0.403288	0.00147756	0.0145856
Rnmt	-0.308511	0.00148133	0.0146116
Wipi1	-0.483006	0.00148308	0.0146166
Qrfp	-2.76104	0.00148411	0.0146086
LOC108167942	-0.945607	0.00148445	0.0145991
Ngfrap1	-0.388306	0.00148461	0.0145914
Olfm4	-1.98702	0.00148497	0.0145914
Gm20005	-2.14986	0.00149499	0.0146562
Uba2	-0.270809	0.00151014	0.0147821
Slc48a1	-0.3129	0.00151878	0.0148209
Slc7a1	-0.42987	0.0015284	0.0148918
1110004F10Rik	-0.333682	0.00152972	0.0148828
Clec10a	-0.560704	0.00153494	0.0149081
Nrap	-0.854554	0.0015396	0.0149223
Hbs1l	-0.325271	0.00154847	0.014997
Meis1	-0.435845	0.00155427	0.0150417
Rpl34-ps1	-0.368676	0.00155543	0.0150369
Ap3s1	-0.287611	0.00155611	0.0150369
Mex3c	-0.357517	0.00158295	0.0152389
LOC102634683	-0.399446	0.00158465	0.0152438
Gstm1	-0.313778	0.0015962	0.0153421
Rps10	-0.391058	0.00159764	0.0153301
Itgb4	-1.89315	0.0016019	0.0153521
Cntnap5b	-2.44107	0.00161288	0.0154458
Papd4	-0.346678	0.00161585	0.0154531
Pi15	-0.754791	0.00162225	0.0154852
Hmga1	-0.354487	0.00163358	0.0155743
Hist1h2bc	-0.65859	0.00164438	0.0156423
Trim6	-1.89286	0.00164735	0.0156447
Syne1	-0.503775	0.00164828	0.0156401
Slc25a15	-0.417394	0.00164903	0.0156401
Yaf2	-0.421166	0.00165594	0.0156941
Gm35572	-2.8803	0.00166645	0.0157588
Mir682	-0.351846	0.00166903	0.0157716
Sv2a	-0.929923	0.00167501	0.0158047
Nars	-0.346863	0.00169598	0.015944
Pvt1	-0.725108	0.00169746	0.0159462
Ptpdc1	-1.29581	0.00170218	0.0159788
Itfg2	-0.491552	0.00170359	0.0159803
Memo1	-0.328481	0.00171846	0.0160815
Hist1h4i	-0.558004	0.00172212	0.0160953
Odf2	-0.262727	0.00173627	0.0161922
1700020L24Rik	-0.381621	0.00175884	0.0163314
Herc3	-0.51392	0.00176317	0.0163598
4631405J19Rik	-1.25734	0.0017831	0.0164612
Rasa2	-0.517597	0.00178467	0.016463
2300009A05Rik	-0.698122	0.00178586	0.016463
Rpl36	-0.580952	0.00178997	0.0164816
Tcp1	-0.251223	0.00183081	0.016757
D930015M05Rik	-1.33169	0.00183469	0.0167685
Glyat	-1.61131	0.00184383	0.0168002
Pdzd3	-1.44428	0.00184471	0.0168002
Plin3	-0.390625	0.00186115	0.0169106
Hspa12b	-1.87224	0.00187783	0.0170172
Camk2g	-0.361162	0.00187995	0.0170245
Ldlrad4	-0.590812	0.00188407	0.0170497
Nop58	-0.330337	0.00190059	0.0171393
Dmwd	-1.40497	0.00190326	0.0171508
Hnrnpa1	-0.315764	0.00191943	0.01724
Rhox10	-2.74593	0.00191989	0.01724
Gm41508	-1.3496	0.00192782	0.017287
1810032O08Rik	-0.468205	0.00193157	0.0173086
Cxcl2	-1.5292	0.00193579	0.0173222
Tmed3	-0.274031	0.00193718	0.0173225
Gmds	-0.529959	0.00194898	0.0173795
Pcmt1	-0.274589	0.00200219	0.0177675
Sgip1	-0.375683	0.00201474	0.0178542
Gm20554	-2.57865	0.00201638	0.0178564
Mt1	-0.397555	0.00202082	0.0178833
Alox5	-0.584594	0.00204406	0.0180615
Tmem41a	-0.888912	0.00204823	0.018076
Ednra	-0.473435	0.00207035	0.0182086
Fuk	-0.335399	0.00208205	0.0182738
Dgkg	-0.361551	0.00208621	0.0182979
Cpne5	-1.68844	0.00208766	0.018298
Myl12a	-0.272988	0.00209503	0.0183376
Slc25a4	-0.306645	0.0021101	0.0184248
Mgat5	-0.3467	0.00211074	0.0184248
Abcg8	-1.94748	0.00212129	0.0185042
Smim14	-0.277597	0.00214116	0.0186649
Lmntd2	-0.956465	0.00215141	0.0187416
Slc35b3	-0.545291	0.00217241	0.0188358
Glg1	-0.290266	0.00217251	0.0188358
2700094K13Rik	-0.328731	0.00221009	0.0191357
Sft2d3	-0.478524	0.00222807	0.0192654
Tmem222	-0.382443	0.00223301	0.0192951
Impdh1	-0.577379	0.00225609	0.0194683
Tbrg4	-0.296857	0.00225857	0.0194765
Chchd10	-0.707728	0.0022754	0.019569
Eif3i	-0.306482	0.00228548	0.0196294
Slc3a2	-0.505499	0.00229693	0.019675
Elane	-0.519159	0.00231322	0.019775
Dhx15	-0.25429	0.00235527	0.0200942
Hist2h3b	-1.14342	0.00235861	0.0201093
Orm3	-1.70438	0.00236421	0.0201304
Spp1	-0.876749	0.00236588	0.0201283
Rpl37rt	-0.304667	0.00236711	0.0201283
Ttc25	-1.68094	0.00237263	0.0201485
Nme1	-0.395166	0.0023777	0.0201782
App	-0.257642	0.00238046	0.0201882
Mcph1	-0.392214	0.00239094	0.0202504
Bhlhb9	-0.464396	0.00239371	0.0202604
Gm9385	-0.293759	0.00240433	0.0203277
Dnajc27	-0.520891	0.00240483	0.0203277
Tomm20	-0.336222	0.00240744	0.020323
Ptpmt1	-0.385469	0.00242106	0.0203843
Arid1b	-0.346623	0.00243324	0.0204511
1600029I14Rik	-1.44145	0.00244082	0.02047
Zfp512b	-0.407168	0.00244334	0.0204777
Kcns3	-1.43006	0.00246607	0.0205875
Hist1h3g	-0.892103	0.00250674	0.0208219
Ppp4r4	-0.791389	0.00250714	0.0208219
Mphosph6	-0.506845	0.00251191	0.020848
Gm30255	-0.837495	0.00251783	0.0208837
Riok2	-0.342445	0.00252134	0.0208992
Ccdc122	-0.602688	0.0025235	0.0209036
Nipsnap1	-0.387016	0.00252819	0.0209029
Cenph	-0.347744	0.0025283	0.0209029
Agps	-0.309022	0.00253701	0.0209129
Ppm1a	-0.352984	0.00253766	0.0209129
Spry2	-0.394172	0.00254393	0.0209511
AI506816	-0.683428	0.00255385	0.0210058
Plpp5	-0.335499	0.00257154	0.0211259
2810039B14Rik	-1.48334	0.00257175	0.0211208
Ifngr1	-0.36959	0.00263543	0.0214923
Etfb	-0.27651	0.00265748	0.0215813
Adgrd1	-0.268996	0.00266657	0.0216277
Nck2	-0.534766	0.00268544	0.0217395
Rpl32l	-0.419113	0.00271984	0.0219625
Rps27rt	-0.416596	0.00272516	0.0219778
Zwint	-0.263607	0.00274247	0.0221035
Abcc1	-0.326073	0.00275765	0.0222119
Ddx39	-0.334931	0.0027654	0.0222533
Hint2	-0.481306	0.00277193	0.0222849
Hist1h2ah	-1.1044	0.00277919	0.0223153
Gm33619	-2.10795	0.0027847	0.0223456
Unc79	-0.849379	0.00278943	0.0223556
Sorbs1	-1.01093	0.00282385	0.0226031
Ssr3	-0.232853	0.00283308	0.0226629
Wdr5	-0.269959	0.00283739	0.0226775
Ap1m2	-0.667948	0.00283845	0.0226775
Galk1	-0.365739	0.00284713	0.0227186
Kbtbd12	-1.15487	0.00287461	0.0229236
Tspan4	-0.401223	0.00293352	0.0232344
Ptprt	-2.50206	0.00294263	0.0232922
Zbtb8a	-0.503759	0.00294697	0.0232978
Col11a2	-0.331992	0.0029992	0.0236631
Tmem156	-0.346464	0.00300057	0.0236515
Gtsf1	-1.23102	0.00300093	0.0236515
Sun2	-0.262721	0.00302286	0.0237562
Slc8b1	-0.285549	0.00302348	0.0237562
Mir3061	-2.43891	0.00302979	0.0237437
Rapgef2	-0.428856	0.00304038	0.0237869
2510002D24Rik	-0.381684	0.00305194	0.0238482
Timm17a	-0.513988	0.0030569	0.023872
2010204K13Rik	-1.10021	0.0030587	0.023872
Add3	-0.266529	0.00308135	0.0240049
Rhbdd1	-0.43026	0.00309206	0.0240737
Mrps28	-0.384747	0.00310303	0.0241445
Arap2	-0.421071	0.00310707	0.0241613
Fbxo27	-1.97004	0.00311006	0.0241699
Pabpc1l	-1.67556	0.00313747	0.0243607
Gorasp2	-0.256768	0.00313841	0.0243495
Rps3	-0.247446	0.00314667	0.0243952
Shd	-2.35385	0.0031603	0.0244714
2310039H08Rik	-0.507293	0.00316696	0.0244933
Cep89	-0.438213	0.00317342	0.0245137
Arih2	-0.358839	0.00317834	0.0245021
Qars	-0.252714	0.00318171	0.0245028
Rps2	-0.284521	0.00318347	0.0245028
Zfp609	-0.359253	0.00323511	0.0248257
Kank3	-0.620295	0.00325615	0.0249424
Gm5617	-0.56627	0.00328851	0.0251303
Guf1	-0.312941	0.00329065	0.0251316
Car12	-1.00811	0.00330036	0.0251908
Cdkn2aip	-0.381166	0.00330756	0.0252007
Mrpl3	-0.302041	0.00332168	0.0252782
Rbmx2	-0.415187	0.00332375	0.0252791
Ckm	-0.921344	0.00333003	0.0253117
Opa1	-0.262079	0.00333522	0.0253362
Id1	-0.698024	0.003346	0.0253734
Psmd14	-0.298174	0.00342984	0.0258863
Pvr	-0.41152	0.00346021	0.0260695
Armcx4	-0.358957	0.00347355	0.0261393
Lsm6	-0.286053	0.00348475	0.0261928
Ccdc116	-0.741128	0.00349898	0.0262315
Hist1h2ac	-0.809704	0.00351146	0.0263011
Plk3	-0.811435	0.00354826	0.0265457
Cep85	-0.360912	0.00355542	0.0265716
Nle1	-0.377737	0.00356354	0.0266134
Ikbkap	-0.274274	0.00359391	0.0267623
C77080	-1.28957	0.0036172	0.0268889
Hexim1	-0.331403	0.00362571	0.026921
Ano10	-0.387546	0.00363947	0.0269934
Fam73a	-0.302503	0.00363968	0.0269924
Gm14005	-0.550246	0.00364165	0.0269924
Cmas	-0.243251	0.00369258	0.0272439
A830010M20Rik	-0.84205	0.0037097	0.0273388
Rnu3a	-1.4828	0.00371317	0.0273428
Arhgap21	-0.371043	0.00371451	0.0273428
Ets2	-0.351887	0.00371689	0.0273299
Rps15a-ps6	-0.583399	0.00371702	0.0273252
Acer2	-0.769746	0.00372723	0.0273707
Rpl27	-0.444315	0.00375173	0.0274695
Oscp1	-0.790337	0.00376872	0.0275363
Slc7a5	-0.487182	0.00378171	0.0275998
Gnl2	-0.263519	0.00381511	0.0277016
Riok1	-0.339824	0.00381802	0.0277071
Ssb	-0.224958	0.00382031	0.027708
Ufl1	-0.28837	0.003833	0.0277687
B3galt5	-0.63365	0.0038413	0.0277975
Psmb2	-0.314106	0.00386958	0.0279705
2023-03-07	-0.366271	0.00387637	0.0279958
Il20rb	-1.37625	0.00387745	0.0279958
Cdadc1	-0.354017	0.00388478	0.0280171
Il33	-1.24675	0.00390776	0.0281539
Mttp	-1.204	0.00390814	0.0281414
Zranb1	-0.354353	0.00395952	0.0284283
Fnbp1l	-0.928122	0.00397217	0.0285031
Eef2	-0.210849	0.0039856	0.0285675
Ncl	-0.278094	0.00398807	0.0285567
Icam2	-0.265986	0.00398853	0.0285426
Zc3h12c	-0.690193	0.00398879	0.0285426
Gm41338	-1.11794	0.00401353	0.0286876
Il1r2	-0.795989	0.00402156	0.028729
Phkg2	-0.370395	0.00407458	0.0290915
Wwox	-0.587637	0.00412494	0.0293225
Atrn	-0.305171	0.00412523	0.0293225
Prkar2a	-0.54883	0.00412871	0.0293148
Klhdc2	-0.282765	0.00416159	0.0294815
Psma3	-0.358913	0.00416369	0.029469
Fbxl22	-1.72661	0.00416423	0.029469
Cep152	-0.325434	0.0041677	0.0294773
Rps14	-0.396673	0.00420331	0.0296655
Usb1	-0.329503	0.00423404	0.0298535
Btf3l4	-0.436019	0.00423485	0.0298535
Srsf6	-0.26203	0.00423907	0.0298668
Cox7a2	-0.396921	0.00424348	0.0298814
Ttc39aos1	-1.09059	0.00425805	0.0299569
Plp2	-0.319248	0.00425887	0.0299569
Cfap20	-0.325009	0.0042621	0.0299632
Prmt6	-0.337015	0.00428695	0.0301049
Abcb8	-0.30733	0.00430601	0.0302057
Gm31493	-0.697486	0.00434292	0.0304313
Eid1	-0.292353	0.00436677	0.0305481
Apool	-0.452567	0.00436912	0.0305481
Fdx1	-0.364058	0.00438354	0.0306323
Rack1	-0.215526	0.00439581	0.0306845
Rapgef6	-0.293899	0.00440805	0.0307532
Qsox1	-0.305823	0.00444538	0.0308964
Map4k5	-0.444075	0.00444759	0.0308925
Zfp395	-0.586403	0.00444969	0.0308925
Eif1	-0.391958	0.00447426	0.0310462
Kdelc1	-0.379328	0.00450807	0.0312326
Cops5	-0.310146	0.00450843	0.0312326
Lonp1	-0.239555	0.0045193	0.0312741
Napb	-1.47801	0.00454241	0.0314171
Gm35824	-0.82917	0.00456236	0.0315041
Soat2	-1.06874	0.00459636	0.0316322
B230208H11Rik	-1.09238	0.00460359	0.0316524
Hal	-1.22571	0.00461969	0.0317398
Ddx52	-0.260682	0.00462336	0.0317204
Cd33	-0.495001	0.00462794	0.0317348
Gm10052	-0.238261	0.00466673	0.0318814
Gm38137	-1.6343	0.00467154	0.0318973
Gm13710	-0.695841	0.00470034	0.0320496
Npm1	-0.292488	0.00470133	0.0320496
Chd2	-0.385186	0.00471315	0.032079
Mettl22	-0.543106	0.00471943	0.0320706
Rplp1	-0.363063	0.00474133	0.0321683
LOC108168067	-0.27657	0.00474933	0.0322055
Gbas	-0.373014	0.00477218	0.0323433
Imp4	-0.28862	0.00477881	0.0323712
F630048H11Rik	-0.768007	0.00480635	0.0325018
Gm40346	-0.851936	0.00482435	0.0325936
Dnajc8	-0.264199	0.00484886	0.032742
Abcc2	-0.515709	0.00487427	0.0328789
Ltv1	-0.312412	0.00487893	0.032893
Aldoart1	-0.612465	0.0048883	0.032935
1810026B05Rik	-0.281822	0.00490063	0.0329789
Hoxa5	-0.344758	0.00490196	0.0329789
Zbtb10	-0.534224	0.00491801	0.0330695
Gtf2a2	-0.290476	0.00492962	0.0330799
Rbbp6	-0.258954	0.0049373	0.0330951
Fam118a	-0.4564	0.00494705	0.0331432
Mtbp	-0.36443	0.00499885	0.0333682
Msra	-0.290722	0.00501018	0.0334264
Lrig3	-2.29369	0.00501868	0.0334465
Hist1h1a	-0.835089	0.0050415	0.0335655
Rpsa	-0.224071	0.00507029	0.0337074
Gm8623	-0.687062	0.00507069	0.0337074
Gm15283	-1.64018	0.00507932	0.0337123
Rps6ka2	-0.381626	0.00508644	0.0337421
Arl14epl	-1.30624	0.0050962	0.0337719
Pcdhgb5	-2.34554	0.00510376	0.03377
Ddx19b	-0.358522	0.00514908	0.0340168
Ttc3	-0.288406	0.00516482	0.0340682
Eif4g2	-0.191977	0.00518849	0.0342067
Btg3	-1.03426	0.00519941	0.0342435
Bcas1os2	-2.11567	0.00523889	0.0344504
Gmnn	-0.283895	0.00524638	0.0344643
C920009B18Rik	-0.429226	0.00525931	0.0345139
Sox13	-0.658755	0.00526889	0.0345591
Aprt	-0.294287	0.00527289	0.0345676
Gm39714	-0.986883	0.00530064	0.0346787
1110001J03Rik	-0.496067	0.00531448	0.0347486
Mpzl1	-0.667039	0.00533772	0.0348146
Ssr1	-0.216087	0.00535066	0.0348636
1810011O10Rik	-1.87059	0.00536747	0.0349246
Ropn1l	-0.704381	0.00538809	0.034983
Nfkbiz	-0.756935	0.00540986	0.0351066
Snrnp70	-0.211614	0.00545281	0.0353138
Mdh2	-0.271764	0.00546364	0.0353381
Hira	-0.289646	0.0054912	0.035455
Nudt8	-0.497977	0.00552436	0.035592
Rpl6	-0.335886	0.00552629	0.035592
Rpl17-ps8	-0.48986	0.0056064	0.0360717
Ccdc149	-1.11268	0.00561418	0.0360855
Srp9	-0.294712	0.00564825	0.0362319
Angptl4	-0.388451	0.00565321	0.0362293
Hnrnpd	-0.249495	0.00567243	0.0363301
Por	-0.271514	0.00567489	0.0363301
Vimp	-0.25253	0.00568829	0.0363977
Lias	-0.394786	0.0057327	0.0366088
Hip1r	-0.540252	0.00575555	0.0367181
Rnf14	-0.26138	0.00576126	0.036718
Thegl	-2.09451	0.00576846	0.0367456
4921529L05Rik	-0.921797	0.00579408	0.0368722
Cerkl	-0.506069	0.00582484	0.0370413
Gm10051	-0.320248	0.00582644	0.0370413
Myo1d	-0.97778	0.00583643	0.0370681
Sfr1	-0.250811	0.00584445	0.0371007
Prmt1	-0.307467	0.00585522	0.0370971
L2hgdh	-0.382442	0.00585567	0.0370801
Gm16150	-1.69697	0.00587618	0.0371896
Tcerg1	-0.258199	0.00588454	0.0371749
Cd9	-0.483821	0.00588513	0.0371668
Phlda1	-1.02863	0.00591103	0.0372651
Tmem237	-0.567139	0.00591976	0.0372684
Atp5b	-0.242067	0.00592028	0.0372684
Paip2b	-0.350477	0.00592667	0.0372904
Rnf225	-1.02238	0.00597245	0.0375506
Tm7sf3	-0.219827	0.0059739	0.0375506
Dkkl1	-1.10237	0.00601693	0.0378026
St6galnac4	-0.349978	0.00602323	0.0378236
Naca	-0.360206	0.00603361	0.0378703
Ndufb6	-0.322526	0.00607581	0.0380979
H1f0	-0.651239	0.00611388	0.0382804
Ddx21	-0.254173	0.00611794	0.0382768
Gm30466	-1.52731	0.00611928	0.0382768
Cops3	-0.250292	0.0061749	0.0385633
Cdc14b	-0.578344	0.00619241	0.0386316
Fundc2	-0.303609	0.00619407	0.0386316
Taf1d	-0.308663	0.00622629	0.0388057
Ppp1r2	-0.317697	0.00626387	0.0389722
Pgap2	-0.267462	0.00629409	0.0391412
Pdzd2	-1.30727	0.00629873	0.0391339
Pgam5	-0.266491	0.00631558	0.0392079
Cd5	-0.93542	0.00631704	0.0392079
8030462N17Rik	-0.315442	0.00632674	0.0392301
Baz2b	-0.327899	0.0064192	0.0396118
Snhg20	-0.558538	0.00642309	0.0396168
Dtymk	-0.22469	0.0064444	0.0397008
Arap3	-0.353542	0.00644601	0.0397008
Osbpl1a	-0.469091	0.00645988	0.0397672
Apex1	-0.282241	0.00647179	0.0398214
Tmem39a	-0.269092	0.00654237	0.0401593
Denr	-0.276714	0.00659583	0.0404294
Mir7-1	-1.39226	0.00665388	0.0407268
Mtx1	-0.324627	0.00668911	0.0408839
Ndfip2	-0.385981	0.00670074	0.040916
Eif2s2	-0.30507	0.00672359	0.040997
Asic3	-1.85921	0.00673498	0.0410411
Dis3l2	-0.34921	0.00673723	0.0410411
Fbxw8	-0.25384	0.00674607	0.0410644
Bckdhb	-0.451543	0.00674746	0.0410644
Trim43c	-0.778817	0.00676564	0.0411555
Eif4b	-0.193762	0.00678486	0.0412333
Rab3gap2	-0.21905	0.00681095	0.0413527
Cnot7	-0.299167	0.00681908	0.0413824
Fbxo30	-0.383926	0.00683516	0.0414604
Cdca7l	-0.246978	0.00683885	0.0414631
Cops8	-0.301629	0.00684803	0.0414992
D8Ertd738e	-0.274082	0.00688243	0.0416879
Dab1	-2.02198	0.0069067	0.0418025
Rnf11	-0.335225	0.00690785	0.0418025
Psmb4	-0.261803	0.00692301	0.0418547
Taf4b	-0.41666	0.00692768	0.0418632
H2afz	-0.301849	0.00693611	0.0418944
Hist1h2an	-1.14087	0.00700075	0.0422252
Srgap3	-0.386143	0.00702185	0.0423325
Adcy3	-0.395019	0.00704892	0.0424458
Fcrl5	-1.62248	0.00705057	0.0424458
Gtf2h5	-0.301281	0.00706588	0.0424942
Lss	-0.483973	0.00706855	0.0424942
Rpl41	-0.301067	0.00710666	0.042685
Zbed3	-0.535021	0.00710695	0.042685
Gm12191	-0.270876	0.00719407	0.043067
Otud7b	-0.333768	0.0072	0.0430824
Rps15	-0.248267	0.00721314	0.0431273
Gm4961	-1.16799	0.0072151	0.0430962
Elp2	-0.232089	0.00725735	0.0432038
Jade2	-0.411357	0.00727621	0.0432606
Gm31402	-2.19356	0.00728682	0.0432988
Gm15772	-0.260791	0.00730076	0.0433292
P4ha1	-0.293923	0.00732642	0.0434536
Emc7	-0.312901	0.00735181	0.0435841
Nt5c2	-0.270936	0.00744187	0.0439718
Eif3k	-0.230053	0.00744465	0.0439718
Mcemp1	-0.503361	0.0074666	0.0440811
Mamdc2	-1.71093	0.00747378	0.044092
Zfp777	-0.425918	0.00747531	0.044092
Aipl1	-1.31088	0.00754536	0.0443216
Nprl3	-0.354069	0.00757013	0.0444468
Pole3	-0.34621	0.00763172	0.0446042
Pdss1	-0.41378	0.00764855	0.0446618
Ppt1	-0.207511	0.00769866	0.0448401
N6amt1	-0.402173	0.00770006	0.0448401
Wdr74	-0.307728	0.00771804	0.044904
Hist1h2ai	-0.739769	0.00773647	0.04495
Sumo3	-0.246915	0.00776401	0.0449877
Gm33457	-1.08066	0.00778286	0.0450399
Echs1	-0.303734	0.00778354	0.0450314
Sdad1	-0.266139	0.00778559	0.0450314
Mgat4a	-0.390977	0.00779032	0.0450384
A730063M14Rik	-0.811657	0.00780734	0.0450846
Mybbp1a	-0.282387	0.00780884	0.0450686
Gm39059	-1.70802	0.0078219	0.0451193
Sucla2	-0.249493	0.00784127	0.0451925
Ttn	-1.21348	0.00790677	0.0455269
Tpi1	-0.289188	0.0079223	0.0455716
Prkag1	-0.23169	0.00792519	0.0455556
Ddx10	-0.252101	0.00792596	0.0455556
Lrp12	-0.532503	0.00799715	0.0458366
Slc22a15	-0.644752	0.00799988	0.0458366
Rnf165	-1.32775	0.00801431	0.0458579
Gm34276	-1.64712	0.00805085	0.0460464
Gm12174	-0.234752	0.00806197	0.0460894
Exosc8	-0.267341	0.00806616	0.0460929
Gng3	-1.43968	0.00809632	0.0462446
Adss	-0.291527	0.00811299	0.0462986
Mcmdc2	-1.13117	0.00811969	0.0463162
Metap2	-0.235672	0.00812473	0.0463037
Ankrd37	-0.666312	0.00813628	0.0463489
Snhg5	-0.236851	0.00814606	0.0463841
Dph7	-0.342281	0.00815793	0.0464104
Trdmt1	-0.44705	0.00815793	0.0464104
Acot4	-1.53492	0.00817809	0.0464839
Serpinb1a	-0.34004	0.00823122	0.0467237
Grb10	-0.836733	0.00827725	0.0469435
Ier3	-0.651888	0.0083012	0.0470462
Rps20	-0.24051	0.00830271	0.0470462
Shmt1	-0.278197	0.00830652	0.047047
Tfpi2	-0.745631	0.00837368	0.0473241
Hist1h3e	-0.950882	0.00838131	0.0473452
Haus4	-0.318315	0.00839399	0.047375
Pabpn1	-0.249862	0.00842305	0.0474555
Thoc3	-0.313469	0.00845227	0.0475366
Mybl2	-0.396294	0.00847751	0.0476159
Vps16	-0.277401	0.00853488	0.0478752
Nsfl1c	-0.292727	0.00855256	0.0479534
Galnt4	-0.343816	0.00856934	0.0480107
Lrrc58	-0.244812	0.00857721	0.0480152
Ccm2l	-0.429768	0.00857856	0.0480152
Tbrg1	-0.294721	0.00858646	0.0480385
Haghl	-0.371251	0.00860905	0.0480809
1700086O06Rik	-0.878135	0.00862345	0.0481195
Scarb2	-0.282876	0.00864237	0.0482041
Parn	-0.285424	0.00872078	0.048578
Cryz	-0.542851	0.00875194	0.0487304
A630001O12Rik	-1.24789	0.00878657	0.0488596
Bzw1	-0.198883	0.00881193	0.0489581
Gm42127	-0.498308	0.00884243	0.0490638
Hist1h2ae	-0.465832	0.00893978	0.0494969
Gm30845	-1.22441	0.00894416	0.0494789
Psmd9	-0.300096	0.00894425	0.0494663
Tmem8b	-0.48739	0.00894583	0.0494501
Nubp1	-0.28856	0.0089583	0.0494926
Gm4013	-0.978435	0.00903983	0.0498785
Gm41442	-1.06612	0.00905419	0.0499363
Pde12	-0.276021	0.00906371	0.0499673
Gm10384	-0.470434	0.00907183	0.0499691
