# Supplementary material for: Hyperactive Natural Killer cells in Rag2 knockout mice inhibit the development of acute myeloid leukemia
Source: Commun Biol. 2023 Dec 21;6:1294. doi: 10.1038/s42003-023-05606-3 (PMC10739813; doi:10.1038/s42003-023-05606-3)
Supplement: Supplementary file 6 — Supplementary Data 3 [file 42003_2023_5606_MOESM6_ESM.xlsx]

## Sheet: Figure 1b
Figure 1b	Kaplan-Meier survival curves of WT, Rag2-/- or NSG mice transplanted with MLL-AF9 cells.
Survival (days)
WT	13
WT	16
WT	17
WT	18
WT	16
WT	18
Rag2-/-	19
Rag2-/-	24
Rag2-/-	19
Rag2-/-	20
Rag2-/-	12
Rag2-/-	18
NSG	14
NSG	13
NSG	15
NSG	13
NSG	13

## Sheet: Figure 1c
Figure 1c	Number of GFP+ cells in PB (/μl) from WT, Rag2-/- or NSG mice transplanted with MLL-AF9 cells.
mice	sex	GFP+ number
WT	male	1299.04
WT	male	2454.1
WT	male	1166
WT	female	2486.4
WT	female	1111.08
WT	female	1698.6
Rag2-/-	mele	2.7
Rag2-/-	mele	3.23
Rag2-/-	mele	4.5
Rag2-/-	female	4.95
Rag2-/-	female	4.32
Rag2-/-	female	2.024

## Sheet: Figure 1d
Figure 1d.	Spleen weight and GFP+ cell count in the spleen.
	spleen (g)	GFP+/speen (%)
WT	0.6701	77.4
WT	0.5426	81.1
WT	0.6524	82.5
Rag2-/-	0.036	1.57
Rag2-/-	0.0326	0.92
Rag2-/-	0.0507	1.44

## Sheet: Figure 1e
Figure 1e	Kaplan-Meier survival curves of MLL-AF9-bearing WT and Rag2-/- mice treated with vehicle control or DS-5272.
	mice	sex	survival (days)
	WT_Vehicle	female	20
	WT_Vehicle	female	13
	WT_Vehicle	female	16
	WT_Vehicle	male	20
	WT_Vehicle	male	20
	WT_Vehicle	male	19
	WT_DS-5272	female	55
	WT_DS-5272	female	143	alive
	WT_DS-5272	female	55
	WT_DS-5272	male	38
	WT_DS-5272	male	40
	WT_DS-5272	male	38
	Rag2-/-_Vehicle	female	20
	Rag2-/-_Vehicle	female	23
	Rag2-/-_Vehicle	female	19
	Rag2-/-_Vehicle	male	38
	Rag2-/-_Vehicle	male	28
	Rag2-/-_DS-5272	female	143	alive
	Rag2-/-_DS-5272	female	143	alive
	Rag2-/-_DS-5272	male	143	alive
	Rag2-/-_DS-5272	male	143	alive
	Rag2-/-_DS-5272	male	111

## Sheet: Figure 2d
Figure 2d	MFI of H2-Kb in MLL-AF9 cells collected from WT or Rag2-/- mice.
Exp.1				Exp.2
WT	8138			WT	7283
WT	5687			WT	8116
WT	5703			WT	7915
Rag2-/-	13682			Rag2-/-	16389
Rag2-/-	11841			Rag2-/-	16897
Rag2-/-	12175			Rag2-/-	16298

## Sheet: Figure 3c
Figure 3c	Changes of the ratio of tRFP657+ (sgRNA transduced) cells in MLL-AF9 cells in the replating assay.
1st colony
	NT	B2m-sg1	B2m-sg2
	0.994366	1.00831	0.975
	0.977465	0.969121	1.002
	1.02817	1.02257	1.023
2nd colony	NT	B2m-sg1	B2m-sg2
	0.997183	0.969121	1.02
	0.95493	0.972684	1.002
	0.983099	0.990499	0.987
3rd colony	NT	B2m-sg1	B2m-sg2
	0.96338	0.937055	1.071
	1.02535	1.15083	0.915
	1.00282	1.04038	0.981

## Sheet: Figure 3d
Figure 3d	Changes of the ratio of tRFP657+ cells in MLL-AF9 cells in the transplantation assay.
relative frequency of tRFP657+ cells
		NT	B2m sg-1	B2m sg-2
	Rag2-/-	1	0.5	0.4
	Rag2-/-	1.3	0.3	0.3
	Rag2-/-	0.92766	0.430605	0.420428
	Rag2-/-	1.07234	0.508897	0.36342
	Rag2-/-	0.970213	0.441281	0.527316
		NT	B2m sg-1
	WT	1.1632	0.647059
	WT	1.20178	0.652941
	WT	1.11573	0.661765
	WT	1.09	0.47
	WT	1.13	0.38
	WT	1.13	0.47
		NT	B2m sg-1
	NSG	1.05045	1.03529
	NSG	1.12166	0.8
	NSG	1.06231	1.2
	NSG	1.03	0.81
	NSG	0.91	0.89

## Sheet: Figure 3f
Figure 3f	Changes of the ratio of tRFP657+ cells co-cultured with WT NK cells.
relative frequency of tRFP657+ cells
	NT	B2m sg-1	B2m sg-2
	0.977215	0.618881	0.478673
	0.960494	0.688811	0.567416
	0.921241	0.849057	0.462963

## Sheet: Figure 4a
Figure 4a	Number of NK cells.
PB (/μl)				BM (× 105)				Spleen(× 105)
WT	642.4			WT	2.8			WT	24.072
WT	372.96			WT	3.294			WT	33.6364
WT	447			WT	5.425			WT	37.5232
WT	427.46			WT	5.082			WT	30.4
WT	496.4			WT	4.94			WT	36.0552
WT	410.38			WT	4.2813			WT	23.2812
Rag2-/-	775			WT	3.78			WT	22.4796
Rag2-/-	1341.6			WT	4.14			WT	26.047
Rag2-/-	1521			Rag2-/-	6.0756			Rag2-/-	74.074
Rag2-/-	1192.8			Rag2-/-	7.335			Rag2-/-	45.212
Rag2-/-	908.6			Rag2-/-	9.682			Rag2-/-	55.704
Rag2-/-	1074.4			Rag2-/-	7.9212			Rag2-/-	50.304

## Sheet: Figure 4c
Figure 4c	Cytotoxicity (%) at different ratios of YAC-1 to NK cells.
Cytotoxicity (%)
	WT				Rag2-/-
NK ratio	a	b	c		a	b	c
1	3.77566	6.41496	2.78592		16.9721	16.2023	16.2023
3	16.3123	18.5117	19.2815		43.695	31.5982	38.8563
10	45.2346	47.434	48.5337		67.4487	64.5894	62.8299
30	79.5455	76.5762	80.5352		91.8402	92.566	84.4941

[truncated: 13 more sheets: Figure 4d, Figure 4e, Figure 4h, Figure5a, Figure 5b, Figure 5c, Figure 5d, Figure 6b, Figure 6c, Figure 6d, Figure 6f,g, Supplemental Figure 2a, Supplemental Figure 2b]
